# Supplementary material for: Acoustic monitoring indicates a correlation between calling and spawning in captive spotted seatrout (Cynoscion nebulosus)
Source: PeerJ. 2017 Feb 9;5:e2944. doi: 10.7717/peerj.2944 (PMC5345829; doi:10.7717/peerj.2944)
Supplement: Data S1 [file peerj-05-2944-s001.xls]

## Sheet: Tank 1_NWL2_1072
We used 6am date	Sum of Calls from 6 pm to 6am -------------------------------------------------				Measured from files that contained highest # staccatos		Mean SPL from 6pm-6am	Mean temperature from 6pm to 6am		Eggs collected the morning of date
Date/Time of Sample	Number of Drums	Number of Grunts	Number of Staccatos	Total Number of Calls	Mean Staccato Length (seconds)	Mean No. of Staccato Pulses	Mean SPL (db re 1 uPa)	Temperature Date	Mean Water Temp. ◦C	Egg Collection Date	Total Eggs Collected	Viable Eggs
2012-04-14 06:00:00	82	19	0	101			118.17	2012-04-14 06:00:00	22.8	2012-04-14 06:00:00	0	0
2012-04-15 06:00:00	608	31	0	639			115.979	2012-04-15 06:00:00	22.7	2012-04-15 06:00:00	0	0
2012-04-16 06:00:00	348	12	0	360			116.514	2012-04-16 06:00:00	22.8	2012-04-16 06:00:00	0	0
2012-04-17 06:00:00	224	30	0	254			116.23	2012-04-17 06:00:00	22.9	2012-04-17 06:00:00	0	0
2012-04-18 06:00:00	182	13	1	196			115.886	2012-04-18 06:00:00	23.7	2012-04-18 06:00:00	0	0
2012-04-19 06:00:00	475	21	0	496			117.417	2012-04-19 06:00:00	23.8	2012-04-19 06:00:00	0	0
2012-04-20 06:00:00	470	8	1	479			117.019	2012-04-20 06:00:00	23.9	2012-04-20 06:00:00	0	0
2012-04-21 06:00:00	338	18	1	357			117.208	2012-04-21 06:00:00	23.8	2012-04-21 06:00:00	0	0
2012-04-22 06:00:00	562	27	0	589			117.959	2012-04-22 06:00:00	23.7	2012-04-22 06:00:00	0	0
2012-04-23 06:00:00	103	13	0	116			116.064	2012-04-23 06:00:00	23.9	2012-04-23 06:00:00	0	0
2012-04-24 06:00:00	168	7	0	175			116.605	2012-04-24 06:00:00	23.9	2012-04-24 06:00:00	0	0
2012-04-25 06:00:00	103	0	0	103			115.277	2012-04-25 06:00:00	24.8	2012-04-25 06:00:00	0	0
2012-04-26 06:00:00	216	5	1	222			117.241	2012-04-26 06:00:00	24.6	2012-04-26 06:00:00	0	0
2012-04-27 06:00:00	575	26	0	601			118.722	2012-04-27 06:00:00	24.8	2012-04-27 06:00:00	0	0
2012-04-28 06:00:00	321	39	1	361			118.046	2012-04-28 06:00:00	24.8	2012-04-28 06:00:00	0	0
2012-04-29 06:00:00	328	9	0	337			117.332	2012-04-29 06:00:00	24.6	2012-04-29 06:00:00	0	0
2012-04-30 06:00:00	399	32	1	432			117.945	2012-04-30 06:00:00	24.6	2012-04-30 06:00:00	0	0
2012-05-01 06:00:00	215	15	0	230			118.325	2012-05-01 06:00:00	24.8	2012-05-01 06:00:00	0	0
2012-05-02 06:00:00	647	61	1	709			119.15	2012-05-02 06:00:00	25.7	2012-05-02 06:00:00	0	0
2012-05-03 06:00:00	2290	186	11	2487			127.379	2012-05-03 06:00:00	25.7	2012-05-03 06:00:00	0	0
2012-05-04 06:00:00	2290	174	10	2474			128.649	2012-05-04 06:00:00	25.8	2012-05-04 06:00:00	0	0
2012-05-05 06:10:00	1684	100	18	1802			126.552	2012-05-05 06:10:00	25.8	2012-05-05 06:10:00	0	0
2012-05-06 06:10:00	0	0	0	0			117.308	2012-05-06 06:10:00	25.9	2012-05-06 06:10:00	0	0
2012-05-07 06:10:00	0	0	0	0			116.802	2012-05-07 06:10:00	25.7	2012-05-07 06:10:00	0	0
2012-05-08 06:00:00	12	0	0	12			118.724	2012-05-08 06:00:00	25.8	2012-05-08 06:00:00	0	0
2012-05-09 06:00:00	193	17	0	210			117.798	2012-05-09 06:00:00	25.8	2012-05-09 06:00:00	0	0
2012-05-10 06:00:00	273	19	0	292			118.37	2012-05-10 06:00:00	25.8	2012-05-10 06:00:00	0	0
2012-05-11 06:00:00	1004	67	0	1071			122.005	2012-05-11 06:00:00	25.9	2012-05-11 06:00:00	0	0
2012-05-12 06:00:00	877	73	8	958			120.161	2012-05-12 06:00:00	25.5	2012-05-12 06:00:00	0	0
2012-05-13 06:00:00	986	30	14	1030	1.149	16.25	122.516	2012-05-13 06:00:00	25.9	2012-05-13 06:00:00	0	0
2012-05-14 06:00:00	1028	33	17	1078	1.04	16.25	122.573	2012-05-14 06:00:00	25.8	2012-05-14 06:00:00	0	0
2012-05-15 06:00:00	531	12	3	546	0.998333	14.6667	119.656	2012-05-15 06:00:00	25.7	2012-05-15 06:00:00	0	0
2012-05-16 06:00:00	1799	28	21	1848	0.999	18.5	125.705	2012-05-16 06:00:00	27.8	2012-05-16 06:00:00	0	0
2012-05-17 06:00:00	1528	49	16	1593	1.0102	16.6	124.993	2012-05-17 06:00:00	27.8046	2012-05-17 06:00:00	0	0
2012-05-18 06:00:00	1063	65	17	1145	0.847667	12.8333	123.675	2012-05-18 06:00:00	27.8	2012-05-18 06:00:00	0	0
2012-05-19 06:00:00								2012-05-19 06:00:00	27.8	2012-05-19 06:00:00	0	0
2012-05-20 06:00:00								2012-05-20 06:00:00	27.8	2012-05-20 06:00:00	0	0
2012-05-21 06:00:00								2012-05-21 06:00:00	26.6	2012-05-21 06:00:00	0	0
2012-05-22 06:00:00								2012-05-22 06:00:00	27.805	2012-05-22 06:00:00	0	0
2012-05-23 06:00:00	1062	47	8	1117	0.653	8	118.235	2012-05-23 06:00:00	27.7	2012-05-23 06:00:00	440000	300000
2012-05-24 06:00:00	1675	96	14	1785	1.3804	13.2	122.357	2012-05-24 06:00:00	27.7	2012-05-24 06:00:00	60000	20000
2012-05-25 06:00:00	1802	70	23	1895	0.842	20	121.967	2012-05-25 06:00:00	27.9	2012-05-25 06:00:00	90000	40000
2012-05-26 06:00:00	1376	77	13	1466	0.913667	10.6667	120.185	2012-05-26 06:00:00	27.7	2012-05-26 06:00:00	0	0
2012-05-27 06:00:00	336	10	1	347	0.519	4	116.743	2012-05-27 06:00:00	27.7	2012-05-27 06:00:00	0	0
2012-05-28 06:00:00	82	3	1	86	0.515	8	115.312	2012-05-28 06:00:00	27.5	2012-05-28 06:00:00	0	0
2012-05-29 06:00:00	157	4	2	163	0.726	6	115.213	2012-05-29 06:00:00	27.8	2012-05-29 06:00:00	0	0
2012-05-30 06:00:00	1278	15	5	1298	0.623	7.5	119.512	2012-05-30 06:00:00	27.7	2012-05-30 06:00:00	0	0
2012-05-31 06:00:00	1311	25	15	1351	0.929333	12.4444	118.821	2012-05-31 06:00:00	27.8	2012-05-31 06:00:00	0	0
2012-06-01 06:00:00	959	34	5	998	1.2946	18.8	117.433	2012-06-01 06:00:00	27.7	2012-06-01 06:00:00	0	0
2012-06-02 06:00:00	1011	35	19	1065	1.174	14.8333	117.351	2012-06-02 06:00:00	27.9	2012-06-02 06:00:00	0	0
2012-06-03 06:00:00	924	18	1	943			117.513	2012-06-03 06:00:00	27.8	2012-06-03 06:00:00	0	0
2012-06-04 06:00:00	392	23	2	417	0.88	7	114.535	2012-06-04 06:00:00	27.8	2012-06-04 06:00:00	0	0
2012-06-05 06:00:00	1258	22	8	1288	1.113	19	118.435	2012-06-05 06:00:00	27.9	2012-06-05 06:00:00	0	0
2012-06-06 06:00:00	1539	30	31	1600	1.25744	13.4444	119.378	2012-06-06 06:00:00	27.7	2012-06-06 06:00:00	430000	380000
2012-06-07 06:00:00	1627	37	29	1693	1.49857	17.2857	121.36	2012-06-07 06:00:00	27.9	2012-06-07 06:00:00	0	0
2012-06-08 06:00:00	1427	23	26	1476	1.64657	14.4286	119.135	2012-06-08 06:00:00	27.8	2012-06-08 06:00:00	670000	620000
2012-06-09 06:00:00	1005	24	21	1050	1.177	15.1538	118.682	2012-06-09 06:00:00	27.8	2012-06-09 06:00:00	0	0
2012-06-10 06:00:00	1953	40	38	2031	1.19678	12.6667	122.624	2012-06-10 06:00:00	27.8	2012-06-10 06:00:00	650000	570000
2012-06-11 06:00:00	1531	46	36	1613	0.955875	13.1875	122.552	2012-06-11 06:00:00	27.7	2012-06-11 06:00:00	0	0
2012-06-12 06:00:00	1028	36	15	1079	0.8975	13.1667	117.967	2012-06-12 06:00:00	27.9	2012-06-12 06:00:00	0	0
2012-06-13 06:00:00	1690	54	24	1768	1.2492	13.7	121.148	2012-06-13 06:00:00	27.8	2012-06-13 06:00:00	320000	200000
2012-06-14 06:00:00	1413	38	20	1471	1.30564	15.9091	121.7	2012-06-14 06:00:00	27.8	2012-06-14 06:00:00	20000	0
2012-06-15 06:00:00	344	46	4	394	0.966	18	115.458	2012-06-15 06:00:00	27.7	2012-06-15 06:00:00	700000	700000
2012-06-16 06:00:00	2215	110	40	2365	1.25733	12.3333	124.564	2012-06-16 06:00:00		2012-06-16 06:00:00	280000	220000
2012-06-17 06:00:00	1816	77	30	1923	1.34075	11.75	123.635	2012-06-17 06:00:00	27.7	2012-06-17 06:00:00	440000	120000
2012-06-18 06:00:00	915	21	14	950	1.044	18	118.913	2012-06-18 06:00:00	27.8	2012-06-18 06:00:00	0	0
2012-06-19 06:00:00	1945	20	33	1998	1.5764	13.4	123.953	2012-06-19 06:00:00	27.7	2012-06-19 06:00:00	1100000	1060000
2012-06-20 06:00:00	1067	19	13	1099	1.30522	18.2222	119.469	2012-06-20 06:00:00	27.8	2012-06-20 06:00:00	0	0
2012-06-21 06:00:00	1356	45	28	1429	1.1935	10.1667	121.728	2012-06-21 06:00:00	27.8	2012-06-21 06:00:00	300000	180000
2012-06-22 06:00:00	1809	48	20	1877	1.2505	11.5	125.09	2012-06-22 06:00:00	27.7	2012-06-22 06:00:00	0	0
2012-06-23 06:00:00	2500	56	48	2604	1.31825	11.875	129.21	2012-06-23 06:00:00	27.9	2012-06-23 06:00:00	1620000	1360000
2012-06-24 06:00:00	1995	39	37	2071	1.19271	14	127.03	2012-06-24 06:00:00	27.6	2012-06-24 06:00:00	0	0
2012-06-25 06:00:00								2012-06-25 06:00:00	27.7	2012-06-25 06:00:00	0	0
2012-06-26 06:00:00	1502	37	12	1551	0.836	7	124.949	2012-06-26 06:00:00	27.7	2012-06-26 06:00:00	0	0
2012-06-27 06:00:00	1955	40	31	2026	1.76589	16.6667	127.007	2012-06-27 06:00:00	27.9	2012-06-27 06:00:00	2600000	160000
2012-06-28 06:00:00	986	19	6	1011	1.2278	13.4	122.513	2012-06-28 06:00:00	27.7	2012-06-28 06:00:00	0	0
2012-06-29 06:00:00	911	20	10	941	1.463	19	122.09	2012-06-29 06:00:00	27.9	2012-06-29 06:00:00	540000	280000
2012-06-30 06:00:00	704	17	2	723	1.8655	25.5	120.604	2012-06-30 06:00:00	27.7	2012-06-30 06:00:00	0	0
2012-07-01 06:00:00	673	53	18	744	1.429	15	120.788	2012-07-01 06:00:00		2012-07-01 06:00:00	520000	500000
2012-07-02 06:00:00	677	59	18	754	1.3618	15	120.757	2012-07-02 06:00:00	27.8	2012-07-02 06:00:00	0	0
2012-07-03 06:00:00	1220	92	43	1355	1.217	13	122.775	2012-07-03 06:00:00	27.7	2012-07-03 06:00:00	350000	190000
2012-07-04 06:00:00	1340	66	32	1438	1.22033	12	122.891	2012-07-04 06:00:00	27.8	2012-07-04 06:00:00	880000	180000
2012-07-05 06:00:00	640	36	5	681	1.126	11	119.409	2012-07-05 06:00:00	28.1	2012-07-05 06:00:00	0	0
2012-07-06 06:00:00	959	44	7	1010	0.849	14	122.177	2012-07-06 06:00:00	27.7	2012-07-06 06:00:00	0	0
2012-07-07 06:00:00	214	24	1	239			117.76	2012-07-07 06:00:00	24.3	2012-07-07 06:00:00	0	0
2012-07-08 06:00:00	387	72	2	461	0.669	7	119.354	2012-07-08 06:00:00	26.2	2012-07-08 06:00:00	0	0
2012-07-09 06:00:00	939	61	12	1012	0.783	12	121.063	2012-07-09 06:00:00	29.2	2012-07-09 06:00:00	0	0
2012-07-10 06:00:00	2473	107	45	2625	0.779	7	128.58	2012-07-10 06:00:00	28.2	2012-07-10 06:00:00	580000	140000
2012-07-11 06:00:00	1946	137	40	2123	0.696	8	127.774	2012-07-11 06:00:00	25.8	2012-07-11 06:00:00	420000	140000
2012-07-12 06:00:00	2063	107	36	2206	0.987176	11.5882	128.372	2012-07-12 06:00:00	26.2	2012-07-12 06:00:00	780000	720000
2012-07-13 06:00:00	1379	78	30	1487	1.3746	20.8	123.036	2012-07-13 06:00:00	25.8	2012-07-13 06:00:00	0	0
2012-07-14 06:00:00	1674	145	50	1869	0.855875	10	125.091	2012-07-14 06:00:00	25.4	2012-07-14 06:00:00	1900000	100000
2012-07-15 06:00:00	1029	148	19	1196	0.8297	10.4	122.889	2012-07-15 06:00:00	24.8	2012-07-15 06:00:00	0	0
2012-07-16 06:00:00	1810	237	68	2115	1.16564	11.7857	128.244	2012-07-16 06:00:00	24.4	2012-07-16 06:00:00	2540000	1740000
2012-07-17 06:00:00	807	72	14	893	1.1915	17.25	120.612	2012-07-17 06:00:00	24.2	2012-07-17 06:00:00	0	0
2012-07-18 06:00:00	1302	109	44	1455	1.54155	18.6364	123.762	2012-07-18 06:00:00	24.2	2012-07-18 06:00:00	2200000	2040000
2012-07-19 06:00:00	409	38	4	451	1.15067	19.3333	118.631	2012-07-19 06:00:00	24.6	2012-07-19 06:00:00	0	0
2012-07-20 06:00:00	362	38	4	404	1.012	11.6667	117.327	2012-07-20 06:00:00	24.2	2012-07-20 06:00:00	0	0
2012-07-21 06:00:00	647	26	2	675	0.843	8	119.634	2012-07-21 06:00:00	27.7	2012-07-21 06:00:00	0	0
2012-07-22 06:00:00	51	4	1	56			115.92	2012-07-22 06:00:00	27.8	2012-07-22 06:00:00	0	0
2012-07-23 06:00:00	1400	98	32	1530	1.247	18	124.018	2012-07-23 06:00:00	27.8	2012-07-23 06:00:00	732000	720000
2012-07-24 06:00:00	2306	154	46	2506	1.09167	15.3333	131.34	2012-07-24 06:00:00	27.7	2012-07-24 06:00:00	650000	640000
2012-07-25 06:00:00	1580	72	14	1666	0.8015	7.5	126.997	2012-07-25 06:00:00	27.6	2012-07-25 06:00:00	0	0
2012-07-26 06:00:00	1809	120	23	1952	0.7825	11	128.894	2012-07-26 06:00:00	27.7454	2012-07-26 06:00:00	0	0
2012-07-27 06:00:00	2128	171	26	2325	0.645	7	131.509	2012-07-27 06:00:00	27.7454	2012-07-27 06:00:00	1360000	1320000
2012-07-28 06:00:00	1963	187	56	2206	1.02325	11	130.599	2012-07-28 06:00:00	27.7685	2012-07-28 06:00:00	810000	800000
2012-07-29 06:00:00	1976	193	41	2210	1.11156	15.8889	130.088	2012-07-29 06:00:00	27.7824	2012-07-29 06:00:00	2680000	2640000
2012-07-30 06:00:00	1479	117	36	1632	0.9608	14	127.025	2012-07-30 06:00:00	27.787	2012-07-30 06:00:00	914000	900000
2012-07-31 06:00:00	1161	59	7	1227	0.876	13	124.799	2012-07-31 06:00:00	27.7454	2012-07-31 06:00:00	0	0
2012-08-01 06:00:00	1778	112	24	1914	0.956429	14.1429	128.101	2012-08-01 06:00:00	27.7777	2012-08-01 06:00:00	2574000	2500000
2012-08-02 06:00:00	1129	116	14	1259	0.9902	11.2	124.1	2012-08-02 06:00:00	27.7407	2012-08-02 06:00:00	0	0
2012-08-03 06:00:00	1211	93	4	1308	1.046	9.5	122.853	2012-08-03 06:00:00	27.75	2012-08-03 06:00:00	0	0
2012-08-04 06:00:00	525	37	4	566	0.992	15	119.116	2012-08-04 06:00:00	27.7685	2012-08-04 06:00:00	0	0
2012-08-05 06:00:00	1110	93	2	1205			120.989	2012-08-05 06:00:00	27.7639	2012-08-05 06:00:00	0	0
2012-08-06 06:00:00	279	38	0	317			118.285	2012-08-06 06:00:00	27.7454	2012-08-06 06:00:00	0	0
2012-08-07 06:00:00	531	29	2	562			119.911	2012-08-07 06:00:00	27.8332	2012-08-07 06:00:00	0	0
2012-08-08 06:00:00	897	48	15	960	0.95375	9.5	122.714	2012-08-08 06:00:00	27.8307	2012-08-08 06:00:00	840000	780000
2012-08-09 06:00:00	718	54	0	772			120.418	2012-08-09 06:00:00	27.7777	2012-08-09 06:00:00	0	0
2012-08-10 06:00:00	437	39	3	479	1.014	10	118.257	2012-08-10 06:00:00	27.7778	2012-08-10 06:00:00	380000	340000
2012-08-11 06:00:00	692	73	2	767	0.773	7.5	119.469	2012-08-11 06:00:00	27.6	2012-08-11 06:00:00	80000	0
2012-08-12 06:00:00	142	11	0	153			116.747	2012-08-12 06:00:00	27.8	2012-08-12 06:00:00	600000	460000
2012-08-13 06:00:00	1841	173	11	2025	1.0675	14.5	127.665	2012-08-13 06:00:00	27.8	2012-08-13 06:00:00	760000	700000
2012-08-14 06:00:00	1544	73	12	1629	1.23388	18.375	122.622	2012-08-14 06:00:00	27.7	2012-08-14 06:00:00	0	0
2012-08-15 06:00:00	1257	57	9	1323	1.1245	13.5	121.845	2012-08-15 06:00:00	27.8	2012-08-15 06:00:00	820000	740000
2012-08-16 06:00:00	2541	82	15	2638	1.306	16.1429	129.332	2012-08-16 06:00:00	27.7916	2012-08-16 06:00:00	500000	440000
2012-08-17 06:00:00	2231	128	33	2392	1.5745	24.5	128.977	2012-08-17 06:00:00	27.7038	2012-08-17 06:00:00	2020000	1980000
2012-08-18 06:00:00	1860	78	24	1962	0.846	10	126.632	2012-08-18 06:00:00	27.7361	2012-08-18 06:00:00	0	0
2012-08-19 06:00:00	1689	86	20	1795	1.121	16.5714	126.274	2012-08-19 06:00:00	27.7407	2012-08-19 06:00:00	1960000	1900000
2012-08-20 06:00:00	1132	89	13	1234	0.771	7.5	122.833	2012-08-20 06:00:00	27.7315	2012-08-20 06:00:00	0	0
2012-08-21 06:00:00	1796	51	18	1865	1.344	18	125.675	2012-08-21 06:00:00	27.7407	2012-08-21 06:00:00	0	0
2012-08-22 06:00:00	1713	112	26	1851	1.695	26	125.704	2012-08-22 06:00:00	27.7593	2012-08-22 06:00:00	1760000	1700000
2012-08-23 06:00:00	1454	86	16	1556	1.1062	11.4	124.304	2012-08-23 06:00:00	27.7731	2012-08-23 06:00:00	0	0
2012-08-24 06:00:00	1460	64	23	1547	0.701	8.5	123.674	2012-08-24 06:00:00	27.7639	2012-08-24 06:00:00	500000	460000
2012-08-25 06:00:00	1710	68	33	1811	1.00863	13.375	125.401	2012-08-25 06:00:00	27.7407	2012-08-25 06:00:00	660000	620000
2012-08-26 06:00:00	1624	119	34	1777	1.20679	15.2857	125.35	2012-08-26 06:00:00	27.7315	2012-08-26 06:00:00	280000	220000
2012-08-27 06:00:00	883	64	6	953	1.123	19	120.38	2012-08-27 06:00:00	27.8471	2012-08-27 06:00:00	0	0
2012-08-28 06:00:00	871	76	4	951	0.723	8	119.32	2012-08-28 06:00:00	27.8	2012-08-28 06:00:00	0	0
2012-08-29 06:00:00	1150	65	7	1222	1.24533	12.3333	121.784	2012-08-29 06:00:00	27.9	2012-08-29 06:00:00	600000	540000
2012-08-30 06:00:00	499	31	8	538	1.2985	16	118.097	2012-08-30 06:00:00	27.7	2012-08-30 06:00:00	0	0
2012-08-31 06:00:00	260	27	3	290	1.11267	14	116.571	2012-08-31 06:00:00	27.8	2012-08-31 06:00:00	0	0
2012-09-01 06:00:00	1634	105	31	1770	1.30756	19.4444	124.599	2012-09-01 06:00:00	27.8	2012-09-01 06:00:00	2270000	2040000
2012-09-02 06:00:00	1149	76	24	1249	1.36812	15.875	122.218	2012-09-02 06:00:00	27.7	2012-09-02 06:00:00	0	0
2012-09-03 06:00:00	1387	107	29	1523	1.073	20.5	123.856	2012-09-03 06:00:00	27.7	2012-09-03 06:00:00	400000	360000
2012-09-04 06:00:00	1024	49	6	1079	0.897	26	121.077	2012-09-04 06:00:00	27.7	2012-09-04 06:00:00	0	0
2012-09-05 06:00:00	887	50	5	942	1.0838	13.4	120.399	2012-09-05 06:00:00	27.8	2012-09-05 06:00:00	1540000	1500000
2012-09-06 06:00:00	894	110	23	1027	1.34713	19.75	121.663	2012-09-06 06:00:00	27.7	2012-09-06 06:00:00	0	0
2012-09-07 06:00:00	1708	123	49	1880	0.9655	10.25	125.682	2012-09-07 06:00:00	27.7	2012-09-07 06:00:00	1040000	980000
2012-09-08 06:00:00	1349	107	24	1480	1.196	14.7143	123.529	2012-09-08 06:00:00	27.9	2012-09-08 06:00:00	188000	180000
2012-09-09 06:00:00	1059	77	25	1161	1.28211	13	120.646	2012-09-09 06:00:00	27.8	2012-09-09 06:00:00	0	0
2012-09-10 06:00:00	830	53	4	887	0.929	9.5	120.615	2012-09-10 06:00:00	27.8	2012-09-10 06:00:00	0	0
2012-09-11 06:00:00	1703	54	10	1767	1.4525	18.25	126.013	2012-09-11 06:00:00	27.7	2012-09-11 06:00:00	0	0
2012-09-12 06:00:00	1366	90	24	1480	1.25082	17.3636	124.352	2012-09-12 06:00:00	27.2	2012-09-12 06:00:00	0	0
2012-09-13 06:00:00	2005	127	35	2167	1.3207	20.7	127.793	2012-09-13 06:00:00	27.7777	2012-09-13 06:00:00	720000	540000
2012-09-14 06:00:00	1712	80	22	1814	1.16429	16	125.96	2012-09-14 06:00:00	27.7176	2012-09-14 06:00:00	500000	440000
2012-09-15 06:00:00	1543	62	26	1631	1.4076	17.8	124.717	2012-09-15 06:00:00	27.7546	2012-09-15 06:00:00	60000	0
2012-09-16 06:00:00	971	73	14	1058	1.163	17	121.665	2012-09-16 06:00:00	27.7454	2012-09-16 06:00:00	720000	700000
2012-09-17 06:00:00	900	41	15	956	1.2468	13.2	121.131	2012-09-17 06:00:00	27.7361	2012-09-17 06:00:00	0	0
2012-09-18 06:00:00	631	44	4	679	0.786667	7	119.08	2012-09-18 06:00:00	27.1349	2012-09-18 06:00:00	0	0
2012-09-19 06:00:00	1188	40	14	1242	1.546	18	122.725	2012-09-19 06:00:00	26.3	2012-09-19 06:00:00	1980000	1900000
2012-09-20 06:00:00	924	65	7	996	1.70967	26.1667	121.737	2012-09-20 06:00:00	26.3	2012-09-20 06:00:00	0	0
2012-09-21 06:00:00	1248	87	21	1356	1.4924	17.8	123.725	2012-09-21 06:00:00	27.8	2012-09-21 06:00:00	520000	480000
2012-09-22 06:00:00	1351	66	23	1440	1.19836	20.4545	123.805	2012-09-22 06:00:00	27.6	2012-09-22 06:00:00	0	0
2012-09-23 06:00:00	1058	77	22	1157	1.40254	16.3077	123.143	2012-09-23 06:00:00	27.7	2012-09-23 06:00:00	1860000	1800000
2012-09-24 06:00:00	829	54	7	890	1.22	13.3333	120.585	2012-09-24 06:00:00	27.8	2012-09-24 06:00:00	0	0
2012-09-25 06:00:00	707	71	7	785	1.57567	17	120.376	2012-09-25 06:00:00	27.8	2012-09-25 06:00:00	0	0
2012-09-26 06:00:00	833	59	12	904	1.38033	15	120.789	2012-09-26 06:00:00	27.9	2012-09-26 06:00:00	380000	340000
2012-09-27 06:00:00	1711	110	21	1842	1.636	19.2	125.729	2012-09-27 06:00:00	27.8	2012-09-27 06:00:00	780000	740000
2012-09-28 06:00:00	1025	36	14	1075	1.1307	15.8	122.144	2012-09-28 06:00:00	27.7	2012-09-28 06:00:00	1420000	1360000
2012-09-29 06:00:00	1780	98	28	1906	1.187	15.4545	125.572	2012-09-29 06:00:00	27.9	2012-09-29 06:00:00	0	0
2012-09-30 06:00:00	1234	87	13	1334	0.989	11	123.238	2012-09-30 06:00:00	27.7	2012-09-30 06:00:00	420000	400000
2012-10-01 06:00:00	767	50	4	821	1.2615	13	120.146	2012-10-01 06:00:00	27.8	2012-10-01 06:00:00	0	0
2012-10-02 06:00:00	979	60	13	1052	1.30689	18.8889	121.267	2012-10-02 06:00:00	27.7	2012-10-02 06:00:00	0	0
2012-10-03 06:00:00	1024	44	6	1074	1.525	24.75	121.727	2012-10-03 06:00:00		2012-10-03 06:00:00	840000	800000
2012-10-04 06:00:00	921	56	22	999	1.046	12.8182	121.96	2012-10-04 06:00:00	26.9314	2012-10-04 06:00:00	0	0
2012-10-05 06:00:00	504	26	12	542	1.2925	14	118.876	2012-10-05 06:00:00	27.7222	2012-10-05 06:00:00	0	0
2012-10-06 06:00:00	686	78	10	774	1.24857	15.1429	120.973	2012-10-06 06:00:00	27.7361	2012-10-06 06:00:00	0	0
2012-10-07 06:00:00	992	58	17	1067	0.8185	9.25	122.675	2012-10-07 06:00:00	27.7592	2012-10-07 06:00:00	680000	680000
2012-10-08 06:00:00	768	42	11	821	1.5365	21	121.435	2012-10-08 06:00:00	27.8	2012-10-08 06:00:00	0	0
2012-10-09 06:00:00	1024	75	6	1105	1.348	15	122.623	2012-10-09 06:00:00	27.8	2012-10-09 06:00:00	0	0
2012-10-10 06:00:00	880	78	21	979	0.933778	15.3333	121.886	2012-10-10 06:00:00	26	2012-10-10 06:00:00	1480000	1320000
2012-10-11 06:00:00	1237	81	27	1345	1.19808	17.9231	124.425	2012-10-11 06:00:00	27.2	2012-10-11 06:00:00	1140000	500000
2012-10-12 06:00:00	709	42	6	757	1.23525	16.5	120.883	2012-10-12 06:00:00	27.7407	2012-10-12 06:00:00	60000	0
2012-10-13 06:00:00	686	26	11	723	1.1356	16.6	120.41	2012-10-13 06:00:00	27.7407	2012-10-13 06:00:00	0	0
2012-10-14 06:00:00	1069	88	12	1169	1.03117	14.1667	122.841	2012-10-14 06:00:00	27.7592	2012-10-14 06:00:00	886000	860000
2012-10-15 06:00:00	896	58	14	968	1.603	25	122.216	2012-10-15 06:00:00	27.7685	2012-10-15 06:00:00	0	0
2012-10-16 06:00:00	784	36	6	826	1.23033	16.6667	121.843	2012-10-16 06:00:00	27.7685	2012-10-16 06:00:00	0	0
2012-10-17 06:00:00	1839	104	9	1952	1.28567	18.3333	126.705	2012-10-17 06:00:00	27.7176	2012-10-17 06:00:00	840000	740000
2012-10-18 06:00:00	1024	62	32	1118	1.13226	21.2857	124.418	2012-10-18 06:00:00	27.6529	2012-10-18 06:00:00	1240000	740000
2012-10-19 06:00:00	998	115	17	1130	1.204	11.5	123.841	2012-10-19 06:00:00	24.975	2012-10-19 06:00:00	0	0
2012-10-20 06:00:00	521	56	3	580	1.40433	14.3333	120.649	2012-10-20 06:00:00	24.9241	2012-10-20 06:00:00	0	0
2012-10-21 06:00:00	521	29	20	570	1.41291	24.5455	121.186	2012-10-21 06:00:00	24.9	2012-10-21 06:00:00	340000	280000
2012-10-22 06:00:00	612	18	7	637	1.5252	20	121.573	2012-10-22 06:00:00	24.9	2012-10-22 06:00:00	0	0
2012-10-23 06:00:00	853	46	4	903	1.44467	19.3333	122.339	2012-10-23 06:00:00	27.8	2012-10-23 06:00:00	0	0
2012-10-24 06:00:00	774	19	10	803	1.11717	17.5	122.364	2012-10-24 06:00:00	27.8	2012-10-24 06:00:00	480000	440000
2012-10-25 06:00:00	717	34	12	763	1.19617	17.6667	122.575	2012-10-25 06:00:00	27.6	2012-10-25 06:00:00	0	0
2012-10-26 06:00:00	604	48	13	665	1.0791	11	122.006	2012-10-26 06:00:00	24.8	2012-10-26 06:00:00	0	0
2012-10-27 06:00:00	363	38	1	402			115.745	2012-10-27 06:00:00	28	2012-10-27 06:00:00	0	0
2012-10-28 06:00:00	1132	84	7	1223	0.697667	6.66667	121.077	2012-10-28 06:00:00	27.9	2012-10-28 06:00:00	440000	420000
2012-10-29 06:00:00	770	58	5	833	1.68925	22.5	118.048	2012-10-29 06:00:00	27.9	2012-10-29 06:00:00	0	0
2012-10-30 06:00:00	867	80	8	955	1.622	25	120.41	2012-10-30 06:00:00	27.6	2012-10-30 06:00:00	0	0
2012-10-31 06:00:00	1005	94	8	1107	1.8805	24	122.652	2012-10-31 06:00:00	25	2012-10-31 06:00:00	828000	800000
2012-11-01 06:00:00	774	74	9	857	1.5972	21	121.738	2012-11-01 06:00:00	25	2012-11-01 06:00:00	0	0
2012-11-02 06:00:00	605	27	17	649	1.52108	22.5	120.668	2012-11-02 06:00:00	28	2012-11-02 06:00:00	2080000	2000000
2012-11-03 06:00:00	863	42	11	916	1.25023	13	122.36	2012-11-03 06:00:00	24	2012-11-03 06:00:00	1380000	1320000
2012-11-04 06:00:00	533	39	0	572			119.963	2012-11-04 06:00:00	23.7956	2012-11-04 06:00:00	0	0
2012-11-05 06:00:00	376	31	3	410	1.036	9	118.423	2012-11-05 06:00:00	23.8604	2012-11-05 06:00:00	0	0
2012-11-06 06:00:00	475	47	5	527	0.9785	10.5	119.935	2012-11-06 06:00:00	24.8825	2012-11-06 06:00:00	0	0
2012-11-07 06:00:00	361	30	12	403	1.5285	15.5	119.84	2012-11-07 06:00:00	24.9	2012-11-07 06:00:00	0	0
2012-11-08 06:00:00	273	26	2	301	1.057	10	117.043	2012-11-08 06:00:00	26.3528	2012-11-08 06:00:00	0	0
2012-11-09 06:00:00	510	40	3	553	0.897	14	118.452	2012-11-09 06:00:00	27.75	2012-11-09 06:00:00	0	0
2012-11-10 06:00:00	545	41	4	590	0.921	9	117.881	2012-11-10 06:00:00	27.7454	2012-11-10 06:00:00	0	0
2012-11-11 06:00:00	541	44	8	593	0.861	11	118.295	2012-11-11 06:00:00	27.7222	2012-11-11 06:00:00	0	0
2012-11-12 06:00:00	809	35	17	861	0.751	8.5	120.08	2012-11-12 06:00:00	27.5002	2012-11-12 06:00:00	520000	480000
2012-11-13 06:00:00	552	48	13	613	1.0805	10.25	118.108	2012-11-13 06:00:00	26.9776	2012-11-13 06:00:00	0	0
2012-11-14 06:00:00	213	14	0	227			116.305	2012-11-14 06:00:00	27.7777	2012-11-14 06:00:00	0	0
2012-11-15 06:00:00	720	21	25	766	1.103	19	119.824	2012-11-15 06:00:00	26.8944	2012-11-15 06:00:00	1424000	1380000
2012-11-16 06:00:00	827	24	15	866	0.992	10	119.51	2012-11-16 06:00:00	27.7361	2012-11-16 06:00:00	340000	330000
2012-11-17 06:00:00	515	23	9	547	0.94775	15	117.976	2012-11-17 06:00:00	27.75	2012-11-17 06:00:00	0	0
2012-11-18 06:00:00	720	37	10	767	1.07567	10	119.962	2012-11-18 06:00:00	25.2433	2012-11-18 06:00:00	420000	260000
2012-11-19 06:00:00	191	10	1	202	1.682	12	116.013	2012-11-19 06:00:00	24.901	2012-11-19 06:00:00	0	0
2012-11-20 06:00:00	319	20	0	339			115.756	2012-11-20 06:00:00	27.8	2012-11-20 06:00:00	0	0
2012-11-21 06:00:00	326	15	5	346	1.379	11	116.09	2012-11-21 06:00:00	27.9	2012-11-21 06:00:00	0	0
2012-11-22 06:00:00	461	34	5	500	0.964	12	119.323	2012-11-22 06:00:00	28	2012-11-22 06:00:00	0	0
2012-11-23 06:00:00	210	18	0	228			118.257	2012-11-23 06:00:00	27.8749	2012-11-23 06:00:00	0	0
2012-11-24 06:00:00	763	30	17	810	0.800333	13.6667	121.764	2012-11-24 06:00:00	27.8795	2012-11-24 06:00:00	360000	220000
2012-11-25 06:00:00	438	24	7	469	0.756	16	118.774	2012-11-25 06:00:00	27.8795	2012-11-25 06:00:00	0	0
2012-11-26 06:00:00	408	18	3	429	0.596	10	118.05	2012-11-26 06:00:00	27.8656	2012-11-26 06:00:00	0	0
2012-11-27 06:00:00	197	28	0	225			117.689	2012-11-27 06:00:00	27.8749	2012-11-27 06:00:00	0	0
2012-11-28 06:00:00	284	20	4	308	1.02	13	117.271	2012-11-28 06:00:00	27.787	2012-11-28 06:00:00	0	0
2012-11-29 06:00:00	650	28	10	688	0.91275	15.25	119.581	2012-11-29 06:00:00	27.8841	2012-11-29 06:00:00	0	0
2012-11-30 06:00:00	549	35	10	594	0.990778	17.3333	120.687	2012-11-30 06:00:00	26.2607	2012-11-30 06:00:00	0	0
2012-12-01 06:00:00	411	34	2	447			116.846	2012-12-01 06:00:00	24.7438	2012-12-01 06:00:00	0	0
2012-12-02 06:00:00	190	27	1	218			115.061	2012-12-02 06:00:00	24.716	2012-12-02 06:00:00	0	0
2012-12-03 06:00:00	122	11	0	133			114.1	2012-12-03 06:00:00	24.716	2012-12-03 06:00:00	0	0
2012-12-04 06:00:00	344	29	0	373			117.834	2012-12-04 06:00:00	24.7345	2012-12-04 06:00:00	0	0
2012-12-05 06:00:00	131	18	0	149			115.802	2012-12-05 06:00:00	24.8	2012-12-05 06:00:00	0	0
2012-12-06 06:00:00	253	8	3	264			115.343	2012-12-06 06:00:00	23.8881	2012-12-06 06:00:00	0	0
2012-12-07 06:00:00	642	44	6	692			118.638	2012-12-07 06:00:00	23.9	2012-12-07 06:00:00	0	0
2012-12-08 06:00:00	285	30	0	315			116.224	2012-12-08 06:00:00	23.9	2012-12-08 06:00:00	0	0
2012-12-09 06:00:00	371	34	1	406			116.328	2012-12-09 06:00:00	23.9	2012-12-09 06:00:00	0	0
2012-12-10 06:00:00	96	18	0	114			115.09	2012-12-10 06:00:00	23.8974	2012-12-10 06:00:00	0	0
2012-12-11 06:00:00	0	0	0	0			114.976	2012-12-11 06:00:00	23.9003	2012-12-11 06:00:00	0	0
2012-12-12 06:00:00	95	16	0	111			115.397	2012-12-12 06:00:00	23.0741	2012-12-12 06:00:00	0	0
2012-12-13 06:00:00	0	0	0	0			114.892	2012-12-13 06:00:00	21.7375	2012-12-13 06:00:00	0	0
2012-12-14 06:00:00	0	0	0	0			114.614	2012-12-14 06:00:00	21.3	2012-12-14 06:00:00	0	0
2012-12-15 06:00:00	0	0	0	0			114.408	2012-12-15 06:00:00	20.1326	2012-12-15 06:00:00	0	0
2012-12-16 06:00:00	0	0	0	0			114.68	2012-12-16 06:00:00	20.1372	2012-12-16 06:00:00	0	0
2012-12-17 06:00:00	0	0	0	0			115.894	2012-12-17 06:00:00	20.1049	2012-12-17 06:00:00	0	0
2012-12-18 06:00:00	0	0	0	0			115.735	2012-12-18 06:00:00	18.648	2012-12-18 06:00:00	0	0
2012-12-19 06:00:00	0	0	0	0			114.495	2012-12-19 06:00:00	18.2225	2012-12-19 06:00:00	0	0

## Sheet: Tank 2_NWL5_1081
We used 6am date	Sum of Calls from 6 pm to 6am -------------------------------------------				Measured from files that contained highest # staccatos		Mean SPL from 6pm-6am	Mean temperature from 6pm to 6am		Eggs collected the morning of date
Date/Time of Sample	Number of Drums	Number of Grunts	Number of Staccatos	Total Number of Calls	Mean Staccato Length (seconds)	Mean No. of Staccato Pulses	Mean SPL (db re 1 uPa)	Temperature Date	Mean Water Temp. ◦C	Egg Collection Date	Total Eggs Collected	Viable Eggs
2012-04-14 06:00:00	0	0	0	0			116.185	2012-04-14 06:00:00	14.4	2012-04-14 06:00:00	0	0
2012-04-15 06:00:00	0	0	0	0			116.585	2012-04-15 06:00:00	13.8	2012-04-15 06:00:00	0	0
2012-04-16 06:00:00	0	0	0	0			116.552	2012-04-16 06:00:00	13.9	2012-04-16 06:00:00	0	0
2012-04-17 06:00:00	0	0	0	0			114.682	2012-04-17 06:00:00	14.1	2012-04-17 06:00:00	0	0
2012-04-18 06:00:00	0	0	0	0			114.759	2012-04-18 06:00:00	14.7	2012-04-18 06:00:00	0	0
2012-04-19 06:00:00	0	0	0	0			114.789	2012-04-19 06:00:00	18.1	2012-04-19 06:00:00	0	0
2012-04-20 06:00:00	194	54	0	248			115.081	2012-04-20 06:00:00	19.9	2012-04-20 06:00:00	0	0
2012-04-21 06:00:00	259	28	0	287			115.179	2012-04-21 06:00:00	21.2	2012-04-21 06:00:00	0	0
2012-04-22 06:00:00	184	28	0	212			114.693	2012-04-22 06:00:00	21.8	2012-04-22 06:00:00	0	0
2012-04-23 06:00:00	47	2	0	49			114.316	2012-04-23 06:00:00	22.3	2012-04-23 06:00:00	0	0
2012-04-24 06:00:00	220	24	4	248			115.067	2012-04-24 06:00:00	22.2	2012-04-24 06:00:00	0	0
2012-04-25 06:00:00	0	0	0	0			114.835	2012-04-25 06:00:00	21.9	2012-04-25 06:00:00	0	0
2012-04-26 06:00:00	13	2	0	15			114.867	2012-04-26 06:00:00	21.3	2012-04-26 06:00:00	0	0
2012-04-27 06:00:00	21	5	0	26			114.06	2012-04-27 06:00:00	21.7	2012-04-27 06:00:00	0	0
2012-04-28 06:00:00	0	0	0	0			113.605	2012-04-28 06:00:00	21.7	2012-04-28 06:00:00	0	0
2012-04-29 06:00:00	0	0	0	0			113.556	2012-04-29 06:00:00	22.3	2012-04-29 06:00:00	0	0
2012-04-30 06:00:00	66	4	0	70			113.734	2012-04-30 06:00:00	22.7	2012-04-30 06:00:00	0	0
2012-05-01 06:00:00	0	0	0	0			111.996	2012-05-01 06:00:00		2012-05-01 06:00:00	0	0
2012-05-02 06:00:00	0	0	0	0			114.464	2012-05-02 06:00:00	18.6	2012-05-02 06:00:00	0	0
2012-05-03 06:00:00	0	0	0	0			112.239	2012-05-03 06:00:00	17.2	2012-05-03 06:00:00	0	0
2012-05-04 06:00:00	0	0	0	0			112.506	2012-05-04 06:00:00	17.2	2012-05-04 06:00:00	0	0
2012-05-05 06:00:00	0	0	0	0			115.134	2012-05-05 06:00:00	20.6	2012-05-05 06:00:00	0	0
2012-05-06 06:00:00	0	0	0	0			113.534	2012-05-06 06:00:00	23.1	2012-05-06 06:00:00	0	0
2012-05-07 06:00:00	0	0	0	0			113.512	2012-05-07 06:00:00	24.1	2012-05-07 06:00:00	0	0
2012-05-08 06:00:00	0	0	0	0			113.846	2012-05-08 06:00:00	24.9	2012-05-08 06:00:00	0	0
2012-05-09 06:00:00	0	0	0	0			114.035	2012-05-09 06:00:00	19.2	2012-05-09 06:00:00	0	0
2012-05-10 06:00:00	0	0	0	0			113.999	2012-05-10 06:00:00	18.2	2012-05-10 06:00:00	0	0
2012-05-11 06:00:00	0	0	0	0			114.422	2012-05-11 06:00:00	18.3	2012-05-11 06:00:00	0	0
2012-05-12 06:00:00	0	0	0	0			114.184	2012-05-12 06:00:00	18.2	2012-05-12 06:00:00	0	0
2012-05-13 06:00:00	0	0	0	0			114.462	2012-05-13 06:00:00	18.2	2012-05-13 06:00:00	0	0
2012-05-14 06:00:00	0	0	0	0			114.838	2012-05-14 06:00:00	18.3	2012-05-14 06:00:00	0	0
2012-05-15 06:00:00	0	0	0	0			114.808	2012-05-15 06:00:00	18.4	2012-05-15 06:00:00	0	0
2012-05-16 06:00:00	0	0	0	0			114.637	2012-05-16 06:00:00	18.7	2012-05-16 06:00:00	0	0
2012-05-17 06:00:00	0	0	0	0			114.669	2012-05-17 06:00:00		2012-05-17 06:00:00	0	0
2012-05-18 06:00:00	0	0	0	0			114.676	2012-05-18 06:00:00	18.8146	2012-05-18 06:00:00	0	0
2012-05-19 06:00:00	0	0	0	0			114.674	2012-05-19 06:00:00	18.772	2012-05-19 06:00:00	0	0
2012-05-20 06:00:00	0	0	0	0			115.025	2012-05-20 06:00:00	18.772	2012-05-20 06:00:00	0	0
2012-05-21 06:00:00	0	0	0	0			114.929	2012-05-21 06:00:00	18.7905	2012-05-21 06:00:00	0	0
2012-05-22 06:00:00	0	0	0	0			114.96	2012-05-22 06:00:00	19.7756	2012-05-22 06:00:00	0	0
2012-05-23 06:00:00	0	0	0	0			115.23	2012-05-23 06:00:00	19.7941	2012-05-23 06:00:00	0	0
2012-05-24 06:00:00	0	0	0	0			115.576	2012-05-24 06:00:00	19.8	2012-05-24 06:00:00	0	0
2012-05-25 06:00:00	6	8	0	14			114.849	2012-05-25 06:00:00	19.9	2012-05-25 06:00:00	0	0
2012-05-26 06:00:00	0	0	0	0			109.182	2012-05-26 06:00:00	19.9	2012-05-26 06:00:00	0	0
2012-05-27 06:00:00	116	44	0	160			111.203	2012-05-27 06:00:00	19.7	2012-05-27 06:00:00	0	0
2012-05-28 06:00:00	99	29	0	128			111.353	2012-05-28 06:00:00	19.7	2012-05-28 06:00:00	0	0
2012-05-29 06:00:00	111	42	0	153			110.871	2012-05-29 06:00:00	19.8	2012-05-29 06:00:00	0	0
2012-05-30 06:00:00	84	15	0	99			110.666	2012-05-30 06:00:00	20.7	2012-05-30 06:00:00	0	0
2012-05-31 06:00:00	173	32	2	207			111.394	2012-05-31 06:00:00	21.3	2012-05-31 06:00:00	0	0
2012-06-01 06:00:00	41	20	0	61			111.747	2012-06-01 06:00:00	23.6	2012-06-01 06:00:00	0	0
2012-06-02 06:00:00	10	4	0	14			111.064	2012-06-02 06:00:00	20.7	2012-06-02 06:00:00	0	0
2012-06-03 06:00:00	20	5	0	25			111.401	2012-06-03 06:00:00	20.8	2012-06-03 06:00:00	0	0
2012-06-04 06:00:00	78	12	0	90			111.975	2012-06-04 06:00:00	20.8	2012-06-04 06:00:00	0	0
2012-06-05 06:00:00	0	0	0	0			111.045	2012-06-05 06:00:00	20.7	2012-06-05 06:00:00	0	0
2012-06-06 06:00:00	33	10	0	43			112.585	2012-06-06 06:00:00	21.7	2012-06-06 06:00:00	0	0
2012-06-07 06:00:00	121	15	0	136			112.602	2012-06-07 06:00:00	21.8	2012-06-07 06:00:00	0	0
2012-06-08 06:00:00	92	5	0	97			114.822	2012-06-08 06:00:00	21.7	2012-06-08 06:00:00	0	0
2012-06-09 06:00:00	168	21	0	189			116.824	2012-06-09 06:00:00	23.7	2012-06-09 06:00:00	0	0
2012-06-10 06:00:00	9	0	0	9			116.629	2012-06-10 06:00:00	24.7	2012-06-10 06:00:00	0	0
2012-06-11 06:00:00	0	0	0	0			116.711	2012-06-11 06:00:00	21.7	2012-06-11 06:00:00	0	0
2012-06-12 06:00:00	5	0	0	5			116.837	2012-06-12 06:00:00	21.6	2012-06-12 06:00:00	0	0
2012-06-13 06:00:00	7	0	0	7			113.25	2012-06-13 06:00:00	22.8	2012-06-13 06:00:00	0	0
2012-06-14 06:00:00	27	6	0	33			112.53	2012-06-14 06:00:00	22.6	2012-06-14 06:00:00	0	0
2012-06-15 06:00:00	155	60	0	215			113.358	2012-06-15 06:00:00	22.8	2012-06-15 06:00:00	0	0
2012-06-16 06:00:00	35	5	0	40			112.355	2012-06-16 06:00:00		2012-06-16 06:00:00	0	0
2012-06-17 06:00:00	0	0	0	0			112.124	2012-06-17 06:00:00	22.8	2012-06-17 06:00:00	0	0
2012-06-18 06:00:00	0	0	0	0			112.619	2012-06-18 06:00:00	22.8	2012-06-18 06:00:00	0	0
2012-06-19 06:00:00	0	0	0	0			111.519	2012-06-19 06:00:00	22.7	2012-06-19 06:00:00	0	0
2012-06-20 06:00:00	108	21	0	129			112.556	2012-06-20 06:00:00	23.6	2012-06-20 06:00:00	0	0
2012-06-21 06:00:00	206	36	0	242			112.816	2012-06-21 06:00:00	23.8	2012-06-21 06:00:00	0	0
2012-06-22 06:00:00	243	17	0	260			113.185	2012-06-22 06:00:00	23.8	2012-06-22 06:00:00	0	0
2012-06-23 06:00:00	256	27	0	283			113.746	2012-06-23 06:00:00	25.2	2012-06-23 06:00:00	0	0
2012-06-24 06:00:00	127	21	0	148			113.459	2012-06-24 06:00:00	23.8	2012-06-24 06:00:00	0	0
2012-06-25 06:00:00	16	5	0	21			111.676	2012-06-25 06:00:00	23.8	2012-06-25 06:00:00	0	0
2012-06-26 06:00:00	824	60	0	884			116.877	2012-06-26 06:00:00	23.6	2012-06-26 06:00:00	0	0
2012-06-27 06:00:00	1012	17	4	1033			115.891	2012-06-27 06:00:00	27.9	2012-06-27 06:00:00	0	0
2012-06-28 06:00:00	1464	33	8	1505			117.588	2012-06-28 06:00:00	27.8	2012-06-28 06:00:00	0	0
2012-06-29 06:00:00	1139	17	5	1161			117.188	2012-06-29 06:00:00	27.7	2012-06-29 06:00:00	0	0
2012-06-30 06:00:00	1086	26	4	1116			116.632	2012-06-30 06:00:00	27.7	2012-06-30 06:00:00	0	0
2012-07-01 06:00:00	892	32	1	925			116.752	2012-07-01 06:00:00	27.7	2012-07-01 06:00:00	0	0
2012-07-02 06:00:00	871	22	2	895			116.967	2012-07-02 06:00:00	27.7	2012-07-02 06:00:00	0	0
2012-07-03 06:00:00	996	29	4	1029			118.649	2012-07-03 06:00:00	27.9	2012-07-03 06:00:00	0	0
2012-07-04 06:00:00	1151	20	9	1180			117.553	2012-07-04 06:00:00	27.7	2012-07-04 06:00:00	0	0
2012-07-05 06:00:00	749	9	0	758			116.276	2012-07-05 06:00:00	28.1	2012-07-05 06:00:00	0	0
2012-07-06 06:00:00	546	56	0	602			116.715	2012-07-06 06:00:00	27.9	2012-07-06 06:00:00	0	0
2012-07-07 06:00:00	102	12	0	114			115.682	2012-07-07 06:00:00	24.8	2012-07-07 06:00:00	0	0
2012-07-08 06:00:00	4	0	0	4			114.345	2012-07-08 06:00:00	24.8	2012-07-08 06:00:00	0	0
2012-07-09 06:00:00	0	0	0	0			112.707	2012-07-09 06:00:00	24.7	2012-07-09 06:00:00	0	0
2012-07-10 06:00:00	173	19	0	192			113.792	2012-07-10 06:00:00	24.7	2012-07-10 06:00:00	0	0
2012-07-11 06:00:00	367	0	0	367			114.233	2012-07-11 06:00:00	27.8	2012-07-11 06:00:00	0	0
2012-07-12 06:00:00	872	6	2	880			116.867	2012-07-12 06:00:00	27.8	2012-07-12 06:00:00	0	0
2012-07-13 06:00:00	664	15	3	682	0.951	23	117.971	2012-07-13 06:00:00	26.4	2012-07-13 06:00:00	0	0
2012-07-14 06:00:00	709	54	4	767	0.592	13	117.61	2012-07-14 06:00:00	26.1	2012-07-14 06:00:00	0	0
2012-07-15 06:00:00	689	25	7	721	0.643	25.5	118.42	2012-07-15 06:00:00	25.4	2012-07-15 06:00:00	0	0
2012-07-16 06:00:00	386	20	4	410	1.366	27	116.161	2012-07-16 06:00:00	25.1	2012-07-16 06:00:00	0	0
2012-07-17 06:00:00	574	9	9	592	0.945	13	114.938	2012-07-17 06:00:00	25.1	2012-07-17 06:00:00	0	0
2012-07-18 06:00:00	354	4	1	359	0.521	6	115.854	2012-07-18 06:00:00	27.8	2012-07-18 06:00:00	0	0
2012-07-19 06:00:00	1790	31	7	1828	0.764	17	122.026	2012-07-19 06:00:00	27.8	2012-07-19 06:00:00	760000	26000
2012-07-20 06:00:00	1128	8	13	1149	0.646	12.1667	119.971	2012-07-20 06:00:00	27.7	2012-07-20 06:00:00	0	0
2012-07-21 06:00:00	925	15	7	947	0.726429	8.85714	117.186	2012-07-21 06:00:00	27.6	2012-07-21 06:00:00	0	0
2012-07-22 06:00:00	0	0	0	0			112.759	2012-07-22 06:00:00	27.7	2012-07-22 06:00:00	0	0
2012-07-23 06:00:00	267	10	0	277			114.65	2012-07-23 06:00:00	27.8	2012-07-23 06:00:00	0	0
2012-07-24 06:00:00	1006	35	11	1052	0.985	14	117.869	2012-07-24 06:00:00	27.7	2012-07-24 06:00:00	0	0
2012-07-25 06:00:00	568	14	5	587	0.8916	15	115.252	2012-07-25 06:00:00	27.7	2012-07-25 06:00:00	0	0
2012-07-26 06:00:00	0	0	0	0			120.12	2012-07-26 06:00:00		2012-07-26 06:00:00	0	0
2012-07-27 06:00:00	1099	37	12	1148	0.71125	10.25	119.025	2012-07-27 06:00:00	27.787	2012-07-27 06:00:00	0	0
2012-07-28 06:00:00	1263	42	8	1313	0.9975	13.75	121.031	2012-07-28 06:00:00	27.7546	2012-07-28 06:00:00	0	0
2012-07-29 06:00:00	1192	23	14	1229	1.161	19.3333	119.096	2012-07-29 06:00:00	27.7685	2012-07-29 06:00:00	0	0
2012-07-30 06:00:00	1035	22	11	1068	0.843	14	118.34	2012-07-30 06:00:00	27.7685	2012-07-30 06:00:00	0	0
2012-07-31 06:00:00	326	6	0	332			114.542	2012-07-31 06:00:00	27.7685	2012-07-31 06:00:00	0	0
2012-08-01 06:00:00	1161	67	25	1253	0.923	16	119.395	2012-08-01 06:00:00	27.75	2012-08-01 06:00:00	0	0
2012-08-02 06:00:00	1309	24	5	1338	0.842	14	117.15	2012-08-02 06:00:00	27.9674	2012-08-02 06:00:00	0	0
2012-08-03 06:00:00	1738	70	15	1823	1.1212	17	122.547	2012-08-03 06:00:00	27.7592	2012-08-03 06:00:00	2380000	54000
2012-08-04 06:00:00	1139	31	27	1197	1.07585	16.6154	119.832	2012-08-04 06:00:00	27.7361	2012-08-04 06:00:00	10000	0
2012-08-05 06:00:00	1516	63	25	1604	0.84275	13	121.842	2012-08-05 06:00:00	27.7315	2012-08-05 06:00:00	260000	44000
2012-08-06 06:00:00	1767	36	22	1825	1.16967	19.0833	121.952	2012-08-06 06:00:00	27.7454	2012-08-06 06:00:00	60000	80000
2012-08-07 06:00:00	1418	66	40	1524	1.08365	14.5652	119.603	2012-08-07 06:00:00	27.7731	2012-08-07 06:00:00	80000	108000
2012-08-08 06:00:00	1466	66	54	1586	1.10453	15.5333	121.162	2012-08-08 06:00:00		2012-08-08 06:00:00	80000	164000
2012-08-09 06:00:00	1688	93	82	1863	1.39005	19.8421	123.164	2012-08-09 06:00:00		2012-08-09 06:00:00	20000	0
2012-08-10 06:00:00	974	38	39	1051	1.09667	19.2222	118.966	2012-08-10 06:00:00	27.7407	2012-08-10 06:00:00	0	0
2012-08-11 06:00:00	781	57	51	889	1.31232	20.2105	118.841	2012-08-11 06:00:00	27.7223	2012-08-11 06:00:00	0	0
2012-08-12 06:00:00	586	37	8	631	1.556	23	115.953	2012-08-12 06:00:00	27.8	2012-08-12 06:00:00	0	0
2012-08-13 06:00:00	125	3	0	128			113.343	2012-08-13 06:00:00	27.7	2012-08-13 06:00:00	0	0
2012-08-14 06:00:00	394	42	0	436			121.528	2012-08-14 06:00:00	27.7	2012-08-14 06:00:00	0	0
2012-08-15 06:00:00	0	0	0	0			113.509	2012-08-15 06:00:00	28.1	2012-08-15 06:00:00	0	0
2012-08-16 06:00:00	1153	57	36	1246	1.33	22.5	119.376	2012-08-16 06:00:00	27.7	2012-08-16 06:00:00	350000	64000
2012-08-17 06:00:00	621	49	32	702	1.3779	27.1	117.954	2012-08-17 06:00:00	27.75	2012-08-17 06:00:00	0	0
2012-08-18 06:00:00	1128	59	30	1217	1.46577	22.0769	120.286	2012-08-18 06:00:00	27.7777	2012-08-18 06:00:00	0	0
2012-08-19 06:00:00	985	54	22	1061	1.28238	16.875	120.359	2012-08-19 06:00:00	27.7315	2012-08-19 06:00:00	0	0
2012-08-20 06:00:00	422	25	3	450	1.19367	20	116.668	2012-08-20 06:00:00	27.75	2012-08-20 06:00:00	0	0
2012-08-21 06:00:00	1090	51	33	1174	1.13233	18.3333	121.333	2012-08-21 06:00:00	27.7361	2012-08-21 06:00:00	0	0
2012-08-22 06:00:00	1219	53	41	1313	1.2265	23.9167	121.305	2012-08-22 06:00:00	27.7777	2012-08-22 06:00:00	0	0
2012-08-23 06:00:00	1590	39	32	1661	1.27354	24.4615	122.596	2012-08-23 06:00:00	27.7593	2012-08-23 06:00:00	0	0
2012-08-24 06:00:00	1170	34	16	1220	1.27525	19.625	119.926	2012-08-24 06:00:00	27.7454	2012-08-24 06:00:00	0	0
2012-08-25 06:00:00	1282	64	40	1386	1.3378	24.5	120.213	2012-08-25 06:00:00	27.7546	2012-08-25 06:00:00	0	0
2012-08-26 06:00:00	806	0	24	830	1.1574	16.2	118.057	2012-08-26 06:00:00	27.7639	2012-08-26 06:00:00	0	0
2012-08-27 06:00:00	767	0	12	779	1.15738	21	117.147	2012-08-27 06:00:00	27.7407	2012-08-27 06:00:00	0	0
2012-08-28 06:00:00	1213	13	32	1258	1.33489	25.6667	119.549	2012-08-28 06:00:00	27.7407	2012-08-28 06:00:00	0	0
2012-08-29 06:00:00	1200	30	20	1250	1.03667	23.6667	119.531	2012-08-29 06:00:00	27.7	2012-08-29 06:00:00	0	0
2012-08-30 06:00:00	1150	74	52	1276	1.53537	25.375	119.761	2012-08-30 06:00:00	27.8	2012-08-30 06:00:00	0	0
2012-08-31 06:00:00	679	28	14	721	1.3147	19.8	116.367	2012-08-31 06:00:00	27.7	2012-08-31 06:00:00	0	0
2012-09-01 06:00:00	1118	75	23	1216	1.33383	19	119.499	2012-09-01 06:00:00	27.8	2012-09-01 06:00:00	0	0
2012-09-02 06:00:00	980	49	20	1049	1.21533	18.1667	117.607	2012-09-02 06:00:00	27.8	2012-09-02 06:00:00	0	0
2012-09-03 06:00:00	951	36	12	999	1.0464	13.8	118.185	2012-09-03 06:00:00	27.8	2012-09-03 06:00:00	0	0
2012-09-04 06:00:00	380	15	5	400	1.217	18.5	116.14	2012-09-04 06:00:00	27.7	2012-09-04 06:00:00	0	0
2012-09-05 06:00:00	768	39	9	816	0.9905	17.5	116.962	2012-09-05 06:00:00	27.9	2012-09-05 06:00:00	0	0
2012-09-06 06:00:00	767	43	20	830	1.336	23.1111	117.179	2012-09-06 06:00:00	27.8	2012-09-06 06:00:00	0	0
2012-09-07 06:00:00	1199	63	15	1277	1.27682	22.1818	120.901	2012-09-07 06:00:00	27.7	2012-09-07 06:00:00	0	0
2012-09-08 06:00:00	614	42	2	658			117.535	2012-09-08 06:00:00	27.8	2012-09-08 06:00:00	0	0
2012-09-09 06:00:00	960	62	14	1036	1.35514	21.7143	118.624	2012-09-09 06:00:00	27.9	2012-09-09 06:00:00	0	0
2012-09-10 06:00:00	802	68	17	887	1.11983	21.3333	117.612	2012-09-10 06:00:00	27.8	2012-09-10 06:00:00	0	0
2012-09-11 06:00:00	1016	64	15	1095	1.08117	17.1667	119.376	2012-09-11 06:00:00	27.7	2012-09-11 06:00:00	0	0
2012-09-12 06:00:00	606	33	1	640			116.825	2012-09-12 06:00:00	27.4	2012-09-12 06:00:00	0	0
2012-09-13 06:00:00	1621	73	16	1710	0.871182	16.1818	122.505	2012-09-13 06:00:00	27.8	2012-09-13 06:00:00	0	0
2012-09-14 06:00:00	710	72	7	789	1.1034	18	118.205	2012-09-14 06:00:00	27.7454	2012-09-14 06:00:00	0	0
2012-09-15 06:00:00	988	61	20	1069	1.30286	23.4286	119.282	2012-09-15 06:00:00	27.7407	2012-09-15 06:00:00	0	0
2012-09-16 06:00:00	818	58	6	882	1.07167	18.3333	119.284	2012-09-16 06:00:00	27.7592	2012-09-16 06:00:00	0	0
2012-09-17 06:00:00	797	70	11	878	1.12425	19	119.268	2012-09-17 06:00:00	27.7315	2012-09-17 06:00:00	0	0
2012-09-18 06:00:00	968	57	10	1035	0.746	17	120.023	2012-09-18 06:00:00	27.7546	2012-09-18 06:00:00	0	0
2012-09-19 06:00:00	1129	66	14	1209	0.802	17	121.044	2012-09-19 06:00:00	27.1811	2012-09-19 06:00:00	0	0
2012-09-20 06:00:00	1930	94	24	2048	1.11186	22.1429	125.536	2012-09-20 06:00:00	26.2	2012-09-20 06:00:00	420000	32000
2012-09-21 06:00:00	667	49	16	732	1.16075	16.5	118.886	2012-09-21 06:00:00	27.7	2012-09-21 06:00:00	0	0
2012-09-22 06:00:00	1409	73	19	1501	1.00125	24	120.805	2012-09-22 06:00:00	27.7	2012-09-22 06:00:00	0	0
2012-09-23 06:00:00	1448	91	16	1555	0.908	13	120.143	2012-09-23 06:00:00	27.8	2012-09-23 06:00:00	1440000	32000
2012-09-24 06:00:00	1144	63	16	1223	1.1735	18.5	117.585	2012-09-24 06:00:00	27.8	2012-09-24 06:00:00	0	0
2012-09-25 06:00:00	1277	72	26	1375	1.13543	20.2857	117.376	2012-09-25 06:00:00	27.6	2012-09-25 06:00:00	0	0
2012-09-26 06:00:00	1049	60	17	1126	1.0412	27	117.789	2012-09-26 06:00:00	27.9	2012-09-26 06:00:00	0	0
2012-09-27 06:00:00	1699	74	14	1787	0.9975	19	122.729	2012-09-27 06:00:00	27.8	2012-09-27 06:00:00	7110000	38000
2012-09-28 06:00:00	893	57	19	969	1.0223	18.4	119.144	2012-09-28 06:00:00	27.4	2012-09-28 06:00:00	0	0
2012-09-29 06:00:00	1103	55	14	1172	1	19.75	122.572	2012-09-29 06:00:00	27.8	2012-09-29 06:00:00	0	0
2012-09-30 06:00:00	967	57	2	1026	0.854	14	120.238	2012-09-30 06:00:00	27.6	2012-09-30 06:00:00	0	0
2012-10-01 06:00:00	981	71	3	1055	0.6325	9.5	117.146	2012-10-01 06:00:00	27.9	2012-10-01 06:00:00	0	0
2012-10-02 06:00:00	1122	89	14	1225	0.663333	8.33333	118.267	2012-10-02 06:00:00	27.7	2012-10-02 06:00:00	0	0
2012-10-03 06:00:00	495	36	6	537	1.1862	25	118.727	2012-10-03 06:00:00		2012-10-03 06:00:00	0	0
2012-10-04 06:00:00	2355	129	13	2497	0.845	26	118.96	2012-10-04 06:00:00		2012-10-04 06:00:00	660000	42000
2012-10-05 06:00:00	1305	64	21	1390	0.86525	16.5	115.876	2012-10-05 06:00:00	25.8538	2012-10-05 06:00:00	0	0
2012-10-06 06:00:00	1143	72	35	1250	0.929778	25.8889	117.973	2012-10-06 06:00:00	25.1091	2012-10-06 06:00:00	0	0
2012-10-07 06:00:00	792	42	6	840	1.335	45	119.675	2012-10-07 06:00:00	24.79	2012-10-07 06:00:00	0	0
2012-10-08 06:00:00	287	8	0	295			118.435	2012-10-08 06:00:00	24.6235	2012-10-08 06:00:00	0	0
2012-10-09 06:00:00	1017	61	6	1084	0.546	11	119.623	2012-10-09 06:00:00	24.4	2012-10-09 06:00:00	0	0
2012-10-10 06:00:00	0	0	0	0			118.886	2012-10-10 06:00:00	23.7	2012-10-10 06:00:00	0	0
2012-10-11 06:00:00	901	73	5	979	1.083	29	121.425	2012-10-11 06:00:00		2012-10-11 06:00:00	0	0
2012-10-12 06:00:00	320	23	0	343			117.883	2012-10-12 06:00:00	23.6106	2012-10-12 06:00:00	0	0
2012-10-13 06:00:00	709	48	1	758			117.41	2012-10-13 06:00:00	23.5366	2012-10-13 06:00:00	0	0
2012-10-14 06:00:00	354	27	0	381			119.841	2012-10-14 06:00:00	23.6708	2012-10-14 06:00:00	0	0
2012-10-15 06:00:00	107	5	0	112			119.216	2012-10-15 06:00:00	23.7632	2012-10-15 06:00:00	0	0
2012-10-16 06:00:00	1564	77	6	1647			118.843	2012-10-16 06:00:00	23.8095	2012-10-16 06:00:00	0	0
2012-10-17 06:00:00	445	35	4	484			123.705	2012-10-17 06:00:00	23.3516	2012-10-17 06:00:00	0	0
2012-10-18 06:00:00	952	59	8	1019			121.418	2012-10-18 06:00:00	23.4349	2012-10-18 06:00:00	0	0
2012-10-19 06:00:00	730	41	1	772			120.841	2012-10-19 06:00:00	23.5228	2012-10-19 06:00:00	0	0
2012-10-20 06:00:00	1154	69	4	1227			117.649	2012-10-20 06:00:00	23.4857	2012-10-20 06:00:00	0	0
2012-10-21 06:00:00	1331	60	6	1397			118.186	2012-10-21 06:00:00	23.6	2012-10-21 06:00:00	0	0
2012-10-22 06:00:00	662	25	1	688			118.573	2012-10-22 06:00:00	23.4	2012-10-22 06:00:00	0	0
2012-10-23 06:00:00	962	53	1	1016			119.339	2012-10-23 06:00:00	23.3	2012-10-23 06:00:00	0	0
2012-10-24 06:00:00	433	19	0	452			119.364	2012-10-24 06:00:00	23.3	2012-10-24 06:00:00	0	0
2012-10-25 06:00:00	1158	65	5	1228			119.575	2012-10-25 06:00:00		2012-10-25 06:00:00	0	0
2012-10-26 06:00:00	493	28	1	522			119.006	2012-10-26 06:00:00	23.4	2012-10-26 06:00:00	0	0
2012-10-27 06:00:00	413	18	0	431			115.768	2012-10-27 06:00:00	23.6	2012-10-27 06:00:00	0	0
2012-10-28 06:00:00	382	7	0	389			116.426	2012-10-28 06:00:00	23.7	2012-10-28 06:00:00	0	0
2012-10-29 06:00:00	153	5	0	158			115.576	2012-10-29 06:00:00	23.7	2012-10-29 06:00:00	0	0
2012-10-30 06:00:00	674	33	0	707			119.053	2012-10-30 06:00:00	23.6	2012-10-30 06:00:00	0	0
2012-10-31 06:00:00	253	36	0	289			116.681	2012-10-31 06:00:00	22.9	2012-10-31 06:00:00	0	0
2012-11-01 06:00:00	114	6	0	120			115.495	2012-11-01 06:00:00		2012-11-01 06:00:00	0	0
2012-11-02 06:00:00	460	26	0	486			116.955	2012-11-02 06:00:00	21.2935	2012-11-02 06:00:00	0	0
2012-11-03 06:00:00	295	12	0	307			117.393	2012-11-03 06:00:00	21.7606	2012-11-03 06:00:00	0	0
2012-11-04 06:00:00	476	14	0	490			119.856	2012-11-04 06:00:00	22.126	2012-11-04 06:00:00	0	0
2012-11-05 06:00:00	678	15	0	693			122.17	2012-11-05 06:00:00	22.6255	2012-11-05 06:00:00	0	0
2012-11-06 06:00:00	683	53	0	736			117.667	2012-11-06 06:00:00	22.6301	2012-11-06 06:00:00	0	0
2012-11-07 06:00:00	86	0	0	86			114.673	2012-11-07 06:00:00	22.7	2012-11-07 06:00:00	0	0
2012-11-08 06:00:00	622	20	2	644			117.455	2012-11-08 06:00:00		2012-11-08 06:00:00	0	0
2012-11-09 06:00:00	551	18	0	569			117.374	2012-11-09 06:00:00	21.9734	2012-11-09 06:00:00	0	0
2012-11-10 06:00:00	242	8	0	250			115.474	2012-11-10 06:00:00	22.1214	2012-11-10 06:00:00	0	0
2012-11-11 06:00:00	191	9	0	200			115.916	2012-11-11 06:00:00	22.385	2012-11-11 06:00:00	0	0
2012-11-12 06:00:00	363	5	0	368			116.14	2012-11-12 06:00:00	22.7411	2012-11-12 06:00:00	0	0
2012-11-13 06:00:00	181	6	0	187			115.57	2012-11-13 06:00:00	23.1204	2012-11-13 06:00:00	0	0
2012-11-14 06:00:00	1032	31	2	1065			118.581	2012-11-14 06:00:00	23.1897	2012-11-14 06:00:00	0	0
2012-11-15 06:00:00	662	25	1	688			116.904	2012-11-15 06:00:00	21.3582	2012-11-15 06:00:00	0	0
2012-11-16 06:00:00	249	22	0	271			114.835	2012-11-16 06:00:00	21.46	2012-11-16 06:00:00	0	0
2012-11-17 06:00:00	58	0	0	58			114.052	2012-11-17 06:00:00	21.3999	2012-11-17 06:00:00	0	0
2012-11-18 06:00:00	43	0	0	43			114.154	2012-11-18 06:00:00	21.4461	2012-11-18 06:00:00	0	0
2012-11-19 06:00:00	0	0	0	0			113.905	2012-11-19 06:00:00	21.5294	2012-11-19 06:00:00	0	0
2012-11-20 06:00:00	137	5	0	142			114.78	2012-11-20 06:00:00	21.4	2012-11-20 06:00:00	0	0
2012-11-21 06:00:00	71	3	0	74			115.121	2012-11-21 06:00:00	21.6	2012-11-21 06:00:00	0	0

## Sheet: Tank 3_NWL6_1073
We used 6am date	Sum of Calls from 6 pm to 6am ------------------------------------------				Measured from files that contained highest # staccatos		Mean SPL from 6pm-6am	Mean temperature from 6pm to 6am		Eggs collected the morning of date
Date/Time of Sample	Number of Drums	Number of Grunts	Number of Staccatos	Total Number of Calls	Mean Staccato Length (seconds)	Mean No. of Staccato Pulses	Mean SPL (db re 1 uPa)	Temperature Date	Mean Water Temp. ◦C	Egg Collection Date	Total Eggs Collected	Viable Eggs
2012-04-14 06:00:00	37	10	0	47			115.164	2012-04-14 06:00:00	18.6	2012-04-14 06:00:00	0	0
2012-04-15 06:00:00	0	0	0	0			114.416	2012-04-15 06:00:00	18.7	2012-04-15 06:00:00	0	0
2012-04-16 06:00:00	0	0	0	0			114.509	2012-04-16 06:00:00	18.7	2012-04-16 06:00:00	0	0
2012-04-17 06:00:00	0	0	0	0			112.763	2012-04-17 06:00:00	18.8	2012-04-17 06:00:00	0	0
2012-04-18 06:00:00	10	0	0	10			112.321	2012-04-18 06:00:00	19.7	2012-04-18 06:00:00	0	0
2012-04-19 06:00:00	26	0	0	26			111.831	2012-04-19 06:00:00	19.8	2012-04-19 06:00:00	0	0
2012-04-20 06:00:00	12	0	0	12			111.217	2012-04-20 06:00:00	19.8	2012-04-20 06:00:00	0	0
2012-04-21 06:00:00	0	0	0	0			110.755	2012-04-21 06:00:00	19.7	2012-04-21 06:00:00	0	0
2012-04-22 06:00:00	0	0	0	0			111.288	2012-04-22 06:00:00	19.7	2012-04-22 06:00:00	0	0
2012-04-23 06:00:00	0	0	0	0			111.816	2012-04-23 06:00:00	19.7	2012-04-23 06:00:00	0	0
2012-04-24 06:00:00	0	0	0	0			114.563	2012-04-24 06:00:00	19.7	2012-04-24 06:00:00	0	0
2012-04-25 06:00:00	0	0	0	0			114.297	2012-04-25 06:00:00	20.8	2012-04-25 06:00:00	0	0
2012-04-26 06:00:00	0	0	0	0			114.057	2012-04-26 06:00:00	20.7	2012-04-26 06:00:00	0	0
2012-04-27 06:00:00	0	0	0	0			112.536	2012-04-27 06:00:00	20.7	2012-04-27 06:00:00	0	0
2012-04-28 06:00:00	0	0	0	0			112.926	2012-04-28 06:00:00	22	2012-04-28 06:00:00	0	0
2012-04-29 06:00:00	45	2	0	47			112.608	2012-04-29 06:00:00	24.1	2012-04-29 06:00:00	0	0
2012-04-30 06:00:00	76	0	0	76			113.375	2012-04-30 06:00:00	25.1	2012-04-30 06:00:00	0	0
2012-05-01 06:00:00	0	0	0	0			112.822	2012-05-01 06:00:00	25.7	2012-05-01 06:00:00	0	0
2012-05-02 06:00:00	106	44	0	150			114.406	2012-05-02 06:00:00	21.8	2012-05-02 06:00:00	0	0
2012-05-03 06:00:00	0	0	0	0			112.479	2012-05-03 06:00:00	21.8	2012-05-03 06:00:00	0	0
2012-05-04 06:00:00	0	0	0	0			112.37	2012-05-04 06:00:00	21.7	2012-05-04 06:00:00	0	0
2012-05-05 06:10:00	0	0	0	0			113.374	2012-05-05 06:10:00	22.7	2012-05-05 06:10:00	0	0
2012-05-06 06:10:00	239	37	0	276			114.421	2012-05-06 06:10:00	24	2012-05-06 06:10:00	0	0
2012-05-07 06:10:00	28	7	0	35			113.877	2012-05-07 06:10:00	24.8	2012-05-07 06:10:00	0	0
2012-05-08 06:00:00	4	18	0	22			113.857	2012-05-08 06:00:00	25.5	2012-05-08 06:00:00	0	0
2012-05-09 06:00:00	0	0	0	0			113.539	2012-05-09 06:00:00	22.7	2012-05-09 06:00:00	0	0
2012-05-10 06:00:00	0	0	0	0			114.311	2012-05-10 06:00:00	22.7	2012-05-10 06:00:00	0	0
2012-05-11 06:00:00	0	0	0	0			114.617	2012-05-11 06:00:00	22.7	2012-05-11 06:00:00	0	0
2012-05-12 06:00:00	0	0	0	0			114.111	2012-05-12 06:00:00	22.2	2012-05-12 06:00:00	0	0
2012-05-13 06:00:00	0	0	0	0			113.883	2012-05-13 06:00:00	22.7	2012-05-13 06:00:00	0	0
2012-05-14 06:00:00	0	0	0	0			114.055	2012-05-14 06:00:00	22.8	2012-05-14 06:00:00	0	0
2012-05-15 06:00:00	0	0	0	0			114.053	2012-05-15 06:00:00	22.8	2012-05-15 06:00:00	0	0
2012-05-16 06:00:00	0	0	0	0			113.971	2012-05-16 06:00:00	23.6	2012-05-16 06:00:00	0	0
2012-05-17 06:00:00	0	0	0	0			114.399	2012-05-17 06:00:00	23.6	2012-05-17 06:00:00	0	0
2012-05-18 06:00:00	0	0	0	0			114.94	2012-05-18 06:00:00	23.7041	2012-05-18 06:00:00	0	0
2012-05-19 06:00:00	0	0	0	0			115.368	2012-05-19 06:00:00	23.656	2012-05-19 06:00:00	0	0
2012-05-20 06:00:00	0	0	0	0			116.168	2012-05-20 06:00:00	23.545	2012-05-20 06:00:00	0	0
2012-05-21 06:00:00	217	50	0	267			116.622	2012-05-21 06:00:00	23.5018	2012-05-21 06:00:00	0	0
2012-05-22 06:00:00	45	14	0	59			114.922	2012-05-22 06:00:00	24.1046	2012-05-22 06:00:00	0	0
2012-05-23 06:00:00	0	0	0	0			115.446	2012-05-23 06:00:00	24.4191	2012-05-23 06:00:00	0	0
2012-05-24 06:00:00	6	0	0	6			115.997	2012-05-24 06:00:00	24.3	2012-05-24 06:00:00	0	0
2012-05-25 06:00:00	231	35	0	266			116.533	2012-05-25 06:00:00	24.3	2012-05-25 06:00:00	0	0
2012-05-26 06:00:00	7	0	0	7			108.817	2012-05-26 06:00:00	24.4	2012-05-26 06:00:00	0	0
2012-05-27 06:00:00	5	2	0	7			109.941	2012-05-27 06:00:00	24.4	2012-05-27 06:00:00	0	0
2012-05-28 06:00:00	0	0	0	0			109.921	2012-05-28 06:00:00	24.6	2012-05-28 06:00:00	0	0
2012-05-29 06:00:00	0	0	0	0			109.529	2012-05-29 06:00:00	24.6	2012-05-29 06:00:00	0	0
2012-05-30 06:00:00	0	0	0	0			109.079	2012-05-30 06:00:00	25.2	2012-05-30 06:00:00	0	0
2012-05-31 06:00:00	0	0	0	0			109.448	2012-05-31 06:00:00	25.3	2012-05-31 06:00:00	0	0
2012-06-01 06:00:00	84	20	0	104			110.824	2012-06-01 06:00:00	25.2	2012-06-01 06:00:00	0	0
2012-06-02 06:00:00	39	13	0	52			109.873	2012-06-02 06:00:00	25.2	2012-06-02 06:00:00	0	0
2012-06-03 06:00:00	0	0	0	0			111.065	2012-06-03 06:00:00	25.3	2012-06-03 06:00:00	0	0
2012-06-04 06:00:00	0	0	0	0			110.986	2012-06-04 06:00:00	25.3	2012-06-04 06:00:00	0	0
2012-06-05 06:00:00	0	0	0	0			110.994	2012-06-05 06:00:00	25.5	2012-06-05 06:00:00	0	0
2012-06-06 06:00:00	0	0	0	0			110.368	2012-06-06 06:00:00	26.2	2012-06-06 06:00:00	0	0
2012-06-07 06:00:00	450	46	0	496			112.862	2012-06-07 06:00:00	26.4	2012-06-07 06:00:00	0	0
2012-06-08 06:00:00	390	59	0	449			112.317	2012-06-08 06:00:00	26.3	2012-06-08 06:00:00	0	0
2012-06-09 06:00:00	108	14	0	122			110.858	2012-06-09 06:00:00	26.2	2012-06-09 06:00:00	0	0
2012-06-10 06:00:00	0	0	0	0			110.925	2012-06-10 06:00:00	26.3	2012-06-10 06:00:00	0	0
2012-06-11 06:00:00	0	0	0	0			110.713	2012-06-11 06:00:00	26.4	2012-06-11 06:00:00	0	0
2012-06-12 06:00:00	0	0	0	0			110.121	2012-06-12 06:00:00	26.2	2012-06-12 06:00:00	0	0
2012-06-13 06:00:00	0	0	0	0			109.017	2012-06-13 06:00:00	26.6	2012-06-13 06:00:00	0	0
2012-06-14 06:00:00	76	23	0	99			110.098	2012-06-14 06:00:00	26.9	2012-06-14 06:00:00	0	0
2012-06-15 06:00:00	0	0	0	0			109.924	2012-06-15 06:00:00	26.9	2012-06-15 06:00:00	0	0
2012-06-16 06:00:00	0	0	0	0			110.315	2012-06-16 06:00:00		2012-06-16 06:00:00	0	0
2012-06-17 06:00:00	0	0	0	0			110.888	2012-06-17 06:00:00	26.8	2012-06-17 06:00:00	0	0
2012-06-18 06:00:00	0	0	0	0			111.53	2012-06-18 06:00:00	26.7	2012-06-18 06:00:00	0	0
2012-06-19 06:00:00	0	0	0	0			111.008	2012-06-19 06:00:00	26.7	2012-06-19 06:00:00	0	0
2012-06-20 06:00:00	0	0	0	0			111.111	2012-06-20 06:00:00	27.4	2012-06-20 06:00:00	0	0
2012-06-21 06:00:00	0	0	0	0			111.033	2012-06-21 06:00:00	27.1	2012-06-21 06:00:00	0	0
2012-06-22 06:00:00	0	0	0	0			110.746	2012-06-22 06:00:00	27.2	2012-06-22 06:00:00	0	0
2012-06-23 06:00:00	0	0	0	0			111.258	2012-06-23 06:00:00	27.1	2012-06-23 06:00:00	0	0
2012-06-24 06:00:00	0	0	0	0			110.913	2012-06-24 06:00:00	27.4	2012-06-24 06:00:00	0	0
2012-06-25 06:00:00	0	0	0	0			110.859	2012-06-25 06:00:00	27.2	2012-06-25 06:00:00	0	0
2012-06-26 06:00:00	0	0	0	0			112.647	2012-06-26 06:00:00	27.4	2012-06-26 06:00:00	0	0
2012-06-27 06:00:00	5	0	0	5			111.631	2012-06-27 06:00:00	27.9	2012-06-27 06:00:00	0	0
2012-06-28 06:00:00	0	0	0	0			113.197	2012-06-28 06:00:00	27.8	2012-06-28 06:00:00	0	0
2012-06-29 06:00:00	0	0	0	0			112.245	2012-06-29 06:00:00	27.7	2012-06-29 06:00:00	0	0
2012-06-30 06:00:00	0	0	0	0			111.66	2012-06-30 06:00:00	27.7	2012-06-30 06:00:00	0	0
2012-07-01 06:00:00	0	0	0	0			111.342	2012-07-01 06:00:00		2012-07-01 06:00:00	0	0
2012-07-02 06:00:00	0	0	0	0			112.151	2012-07-02 06:00:00	27.7	2012-07-02 06:00:00	0	0
2012-07-03 06:00:00	0	0	0	0			112.332	2012-07-03 06:00:00	27.8	2012-07-03 06:00:00	0	0
2012-07-04 06:00:00	0	0	0	0			112.764	2012-07-04 06:00:00	27.7	2012-07-04 06:00:00	0	0
2012-07-05 06:00:00	96	10	0	106			113.236	2012-07-05 06:00:00	28.1	2012-07-05 06:00:00	0	0
2012-07-06 06:00:00	0	0	0	0			112.159	2012-07-06 06:00:00	27.6	2012-07-06 06:00:00	0	0
2012-07-07 06:00:00	0	0	0	0			112.069	2012-07-07 06:00:00	25.2	2012-07-07 06:00:00	0	0
2012-07-08 06:00:00	0	0	0	0			112.578	2012-07-08 06:00:00	25.2	2012-07-08 06:00:00	0	0
2012-07-09 06:00:00	0	0	0	0			112.747	2012-07-09 06:00:00	25.3	2012-07-09 06:00:00	0	0
2012-07-10 06:00:00	48	7	0	55			112.042	2012-07-10 06:00:00	25.4	2012-07-10 06:00:00	0	0
2012-07-11 06:00:00	0	0	0	0			112.451	2012-07-11 06:00:00	27.8	2012-07-11 06:00:00	0	0
2012-07-12 06:00:00	0	0	0	0			113.005	2012-07-12 06:00:00	27.7	2012-07-12 06:00:00	0	0
2012-07-13 06:00:00	0	0	0	0			113.215	2012-07-13 06:00:00	26.8	2012-07-13 06:00:00	0	0
2012-07-14 06:00:00	0	0	0	0			113.332	2012-07-14 06:00:00	26.7	2012-07-14 06:00:00	0	0
2012-07-15 06:00:00	162	21	0	183			113.768	2012-07-15 06:00:00	26.3	2012-07-15 06:00:00	0	0
2012-07-16 06:00:00	0	0	0	0			112.49	2012-07-16 06:00:00	26	2012-07-16 06:00:00	0	0
2012-07-17 06:00:00	0	0	0	0			112.035	2012-07-17 06:00:00	25.4	2012-07-17 06:00:00	0	0
2012-07-18 06:00:00	341	10	0	351			114.06	2012-07-18 06:00:00	27.9	2012-07-18 06:00:00	0	0
2012-07-19 06:00:00	164	41	0	205			113.009	2012-07-19 06:00:00	27.8	2012-07-19 06:00:00	0	0
2012-07-20 06:00:00	682	27	1	710	1.469	18	115.826	2012-07-20 06:00:00	28	2012-07-20 06:00:00	740000	2000
2012-07-21 06:00:00	577	37	1	615	0.646	8	116.447	2012-07-21 06:00:00	27.8	2012-07-21 06:00:00	0	0
2012-07-22 06:00:00	528	40	1	569	0.66	8	115.761	2012-07-22 06:00:00	27.7	2012-07-22 06:00:00	840000	2000
2012-07-23 06:00:00	144	24	0	168			114.092	2012-07-23 06:00:00	27.8	2012-07-23 06:00:00	0	0
2012-07-24 06:00:00	0	0	0	0			111.43	2012-07-24 06:00:00	27.9	2012-07-24 06:00:00	0	0
2012-07-25 06:00:00	0	0	0	0			111.75	2012-07-25 06:00:00	27.9	2012-07-25 06:00:00	0	0
2012-07-26 06:00:00	70	3	0	73			111.914	2012-07-26 06:00:00	27.9	2012-07-26 06:00:00	0	0
2012-07-27 06:00:00	256	34	0	290			113.391	2012-07-27 06:00:00	27.7222	2012-07-27 06:00:00	0	0
2012-07-28 06:00:00	62	7	0	69			112.293	2012-07-28 06:00:00	27.7916	2012-07-28 06:00:00	0	0
2012-07-29 06:00:00	87	9	0	96			112.46	2012-07-29 06:00:00	27.8101	2012-07-29 06:00:00	0	0
2012-07-30 06:00:00	115	14	0	129			112.803	2012-07-30 06:00:00	27.7824	2012-07-30 06:00:00	0	0
2012-07-31 06:00:00	157	29	0	186			113.769	2012-07-31 06:00:00	27.7408	2012-07-31 06:00:00	0	0
2012-08-01 06:00:00	0	0	0	0			112.037	2012-08-01 06:00:00	27.7546	2012-08-01 06:00:00	0	0
2012-08-02 06:00:00	0	0	0	0			111.695	2012-08-02 06:00:00	27.7963	2012-08-02 06:00:00	0	0
2012-08-03 06:00:00	33	7	0	40			112.852	2012-08-03 06:00:00	25.8907	2012-08-03 06:00:00	0	0
2012-08-04 06:00:00	0	0	0	0			112.439	2012-08-04 06:00:00	25.0767	2012-08-04 06:00:00	0	0
2012-08-05 06:00:00	0	0	0	0			112.067	2012-08-05 06:00:00	25.1692	2012-08-05 06:00:00	0	0
2012-08-06 06:00:00	0	0	0	0			112.014	2012-08-06 06:00:00	25.1831	2012-08-06 06:00:00	0	0
2012-08-07 06:00:00	0	0	0	0			112.08	2012-08-07 06:00:00	26.8065	2012-08-07 06:00:00	0	0
2012-08-08 06:00:00	146	13	1	160			113.779	2012-08-08 06:00:00		2012-08-08 06:00:00	0	0
2012-08-09 06:00:00	1359	121	8	1488	0.9975	15	122.939	2012-08-09 06:00:00		2012-08-09 06:00:00	2580000	16000
2012-08-10 06:00:00	18	2	0	20			113.394	2012-08-10 06:00:00	27.7223	2012-08-10 06:00:00	0	0
2012-08-11 06:00:00	0	0	0	0			113.235	2012-08-11 06:00:00	27.75	2012-08-11 06:00:00	0	0
2012-08-12 06:00:00	0	0	0	0			113.539	2012-08-12 06:00:00	27.7	2012-08-12 06:00:00	0	0
2012-08-13 06:00:00	0	0	0	0			113.183	2012-08-13 06:00:00	27.7	2012-08-13 06:00:00	0	0
2012-08-14 06:00:00	0	0	0	0			112.851	2012-08-14 06:00:00	27.8	2012-08-14 06:00:00	0	0
2012-08-15 06:00:00	0	0	0	0			113.571	2012-08-15 06:00:00	27.7	2012-08-15 06:00:00	0	0
2012-08-16 06:00:00	0	0	0	0			114.398	2012-08-16 06:00:00	27.7	2012-08-16 06:00:00	0	0
2012-08-17 06:00:00	0	0	0	0			113.429	2012-08-17 06:00:00	27.9766	2012-08-17 06:00:00	0	0
2012-08-18 06:00:00	0	0	0	0			113.743	2012-08-18 06:00:00	27.7639	2012-08-18 06:00:00	0	0
2012-08-19 06:00:00	0	0	0	0			113.099	2012-08-19 06:00:00	27.7639	2012-08-19 06:00:00	0	0
2012-08-20 06:00:00	0	0	0	0			112.878	2012-08-20 06:00:00	27.713	2012-08-20 06:00:00	0	0
2012-08-21 06:00:00	0	0	0	0			113.391	2012-08-21 06:00:00	27.7546	2012-08-21 06:00:00	0	0
2012-08-22 06:00:00	0	0	0	0			113.559	2012-08-22 06:00:00	27.7639	2012-08-22 06:00:00	0	0
2012-08-23 06:00:00	51	0	0	51			114.48	2012-08-23 06:00:00	27.7408	2012-08-23 06:00:00	0	0
2012-08-24 06:00:00	0	0	0	0			113.611	2012-08-24 06:00:00		2012-08-24 06:00:00	0	0
2012-08-25 06:00:00	101	42	0	143			113.787	2012-08-25 06:00:00	27.7731	2012-08-25 06:00:00	0	0
2012-08-26 06:00:00	0	0	0	0			113.269	2012-08-26 06:00:00	27.7315	2012-08-26 06:00:00	0	0
2012-08-27 06:00:00	0	0	0	0			112.944	2012-08-27 06:00:00	27.7454	2012-08-27 06:00:00	0	0
2012-08-28 06:00:00	0	0	0	0			113.24	2012-08-28 06:00:00	27.1071	2012-08-28 06:00:00	0	0
2012-08-29 06:00:00	0	0	0	0			112.71	2012-08-29 06:00:00	27.8	2012-08-29 06:00:00	0	0
2012-08-30 06:00:00	0	0	0	0			113	2012-08-30 06:00:00	27.8	2012-08-30 06:00:00	0	0
2012-08-31 06:00:00	0	0	0	0			112.918	2012-08-31 06:00:00	27.7	2012-08-31 06:00:00	0	0
2012-09-01 06:00:00	4	0	0	4			113.148	2012-09-01 06:00:00	27.6	2012-09-01 06:00:00	0	0
2012-09-02 06:00:00	0	0	0	0			113.273	2012-09-02 06:00:00	27.6	2012-09-02 06:00:00	0	0
2012-09-03 06:00:00	1	0	0	1			113.497	2012-09-03 06:00:00	27.7	2012-09-03 06:00:00	0	0
2012-09-04 06:00:00	0	0	0	0			113.669	2012-09-04 06:00:00	27.9	2012-09-04 06:00:00	0	0
2012-09-05 06:00:00	0	0	0	0			113.714	2012-09-05 06:00:00	27.9	2012-09-05 06:00:00	0	0
2012-09-06 06:00:00	0	0	0	0			112.972	2012-09-06 06:00:00	27.8	2012-09-06 06:00:00	0	0
2012-09-07 06:00:00	2	37	0	39			114.579	2012-09-07 06:00:00	27.9	2012-09-07 06:00:00	0	0
2012-09-08 06:00:00	0	0	0	0			114.754	2012-09-08 06:00:00	27.9	2012-09-08 06:00:00	0	0
2012-09-09 06:00:00	0	0	0	0			114.779	2012-09-09 06:00:00	27.8	2012-09-09 06:00:00	0	0
2012-09-10 06:00:00	0	0	0	0			114.67	2012-09-10 06:00:00		2012-09-10 06:00:00	0	0
2012-09-11 06:00:00	0	0	0	0			115.075	2012-09-11 06:00:00	27.7	2012-09-11 06:00:00	0	0
2012-09-12 06:00:00	0	0	0	0			115.277	2012-09-12 06:00:00	27.8	2012-09-12 06:00:00	0	0
2012-09-13 06:00:00	75	28	0	103			116.564	2012-09-13 06:00:00	27.8	2012-09-13 06:00:00	0	0
2012-09-14 06:00:00	1	26	1	28			113.919	2012-09-14 06:00:00	27.7685	2012-09-14 06:00:00	0	0
2012-09-15 06:00:00	53	15	2	70			114.057	2012-09-15 06:00:00	27.75	2012-09-15 06:00:00	0	0
2012-09-16 06:00:00	0	0	0	0			112.99	2012-09-16 06:00:00	27.7546	2012-09-16 06:00:00	0	0
2012-09-17 06:00:00	0	0	0	0			112.759	2012-09-17 06:00:00	27.7546	2012-09-17 06:00:00	0	0
2012-09-18 06:00:00	0	0	0	0			112.8	2012-09-18 06:00:00	27.7824	2012-09-18 06:00:00	0	0
2012-09-19 06:00:00	0	0	0	0			113.035	2012-09-19 06:00:00	27.7731	2012-09-19 06:00:00	0	0
2012-09-20 06:00:00	46	40	0	86			114.651	2012-09-20 06:00:00	26.8	2012-09-20 06:00:00	0	0
2012-09-21 06:00:00	9	0	0	9			113.059	2012-09-21 06:00:00	27.7	2012-09-21 06:00:00	0	0
2012-09-22 06:00:00	206	12	0	218			113.746	2012-09-22 06:00:00	27.7	2012-09-22 06:00:00	0	0
2012-09-23 06:00:00	82	16	0	98			112.515	2012-09-23 06:00:00	27.7	2012-09-23 06:00:00	0	0
2012-09-24 06:00:00	0	0	0	0			112.24	2012-09-24 06:00:00	27.8	2012-09-24 06:00:00	0	0
2012-09-25 06:00:00	78	19	0	97			115.377	2012-09-25 06:00:00	27.8	2012-09-25 06:00:00	0	0
2012-09-26 06:00:00	0	0	0	0			115.407	2012-09-26 06:00:00	27.7	2012-09-26 06:00:00	0	0
2012-09-27 06:00:00	141	19	0	160			113.701	2012-09-27 06:00:00	27.8	2012-09-27 06:00:00	0	0
2012-09-28 06:00:00	0	0	0	0			113.514	2012-09-28 06:00:00	27.8	2012-09-28 06:00:00	0	0
2012-09-29 06:00:00	117	15	0	132			113.729	2012-09-29 06:00:00	27.8	2012-09-29 06:00:00	0	0
2012-09-30 06:00:00	65	10	0	75			113.298	2012-09-30 06:00:00	27.8	2012-09-30 06:00:00	0	0
2012-10-01 06:00:00	135	14	1	150			113.577	2012-10-01 06:00:00	27.8	2012-10-01 06:00:00	0	0
2012-10-02 06:00:00	56	10	0	66			114.494	2012-10-02 06:00:00	27.9	2012-10-02 06:00:00	0	0
2012-10-03 06:00:00	0	0	0	0			113.37	2012-10-03 06:00:00		2012-10-03 06:00:00	0	0
2012-10-04 06:00:00	462	73	0	535			116.016	2012-10-04 06:00:00		2012-10-04 06:00:00	0	0
2012-10-05 06:00:00	0	0	0	0			114.012	2012-10-05 06:00:00	27.6945	2012-10-05 06:00:00	0	0
2012-10-06 06:00:00	204	29	0	233			115.219	2012-10-06 06:00:00	27.2829	2012-10-06 06:00:00	0	0
2012-10-07 06:00:00	5	2	0	7			113.44	2012-10-07 06:00:00	27.7176	2012-10-07 06:00:00	0	0
2012-10-08 06:00:00	0	0	0	0			113.421	2012-10-08 06:00:00	27.7084	2012-10-08 06:00:00	0	0
2012-10-09 06:00:00	208	25	0	233			116.722	2012-10-09 06:00:00	27.8055	2012-10-09 06:00:00	0	0
2012-10-10 06:00:00	0	0	0	0			116.395	2012-10-10 06:00:00	27.8055	2012-10-10 06:00:00	0	0
2012-10-11 06:00:00	201	34	0	235			118.388	2012-10-11 06:00:00		2012-10-11 06:00:00	0	0
2012-10-12 06:00:00	0	0	0	0			115.848	2012-10-12 06:00:00	26.7418	2012-10-12 06:00:00	0	0
2012-10-13 06:00:00	372	29	0	401			118.564	2012-10-13 06:00:00	26.751	2012-10-13 06:00:00	0	0
2012-10-14 06:00:00	53	15	0	68			117.535	2012-10-14 06:00:00	26.7279	2012-10-14 06:00:00	0	0
2012-10-15 06:00:00	0	0	0	0			115.378	2012-10-15 06:00:00	26.751	2012-10-15 06:00:00	0	0
2012-10-16 06:00:00	58	15	0	73			114.296	2012-10-16 06:00:00	26.973	2012-10-16 06:00:00	0	0
2012-10-17 06:00:00	0	0	0	0			113.757	2012-10-17 06:00:00	26.2561	2012-10-17 06:00:00	0	0
2012-10-18 06:00:00	799	102	3	904			118.704	2012-10-18 06:00:00	26.1821	2012-10-18 06:00:00	0	0
2012-10-19 06:00:00	319	40	1	360	0.824	7	115.307	2012-10-19 06:00:00	26.2423	2012-10-19 06:00:00	0	0
2012-10-20 06:00:00	317	39	0	356			116.806	2012-10-20 06:00:00	26.2839	2012-10-20 06:00:00	0	0
2012-10-21 06:00:00	84	9	0	93			115.46	2012-10-21 06:00:00	26.0295	2012-10-21 06:00:00	0	0
2012-10-22 06:00:00	44	15	0	59			115.695	2012-10-22 06:00:00	26.307	2012-10-22 06:00:00	0	0
2012-10-23 06:00:00	333	43	0	376			116.591	2012-10-23 06:00:00	26.307	2012-10-23 06:00:00	0	0
2012-10-24 06:00:00	0	0	0	0			115.537	2012-10-24 06:00:00	26.3625	2012-10-24 06:00:00	0	0
2012-10-25 06:00:00	412	1	1	414	0.995	12	116.231	2012-10-25 06:00:00		2012-10-25 06:00:00	0	0
2012-10-26 06:00:00	130	0	0	130			113.748	2012-10-26 06:00:00	25.974	2012-10-26 06:00:00	0	0
2012-10-27 06:00:00	233	0	0	233			115.265	2012-10-27 06:00:00	25.9185	2012-10-27 06:00:00	0	0
2012-10-28 06:00:00	145	0	0	145			116.062	2012-10-28 06:00:00	25.974	2012-10-28 06:00:00	0	0
2012-10-29 06:00:00	0	0	0	0			115.933	2012-10-29 06:00:00	25.863	2012-10-29 06:00:00	0	0
2012-10-30 06:00:00	728	0	0	728			118.834	2012-10-30 06:00:00	25.9185	2012-10-30 06:00:00	0	0
2012-10-31 06:00:00	0	0	0	0			114.194	2012-10-31 06:00:00	25.863	2012-10-31 06:00:00	0	0
2012-11-01 06:00:00	423	0	1	424			119.264	2012-11-01 06:00:00		2012-11-01 06:00:00	0	0
2012-11-02 06:00:00	265	0	0	265			118.638	2012-11-02 06:00:00	24.3599	2012-11-02 06:00:00	0	0
2012-11-03 06:00:00	113	0	0	113			116.285	2012-11-03 06:00:00	24.3876	2012-11-03 06:00:00	0	0
2012-11-04 06:00:00	48	0	0	48			115.456	2012-11-04 06:00:00	24.3784	2012-11-04 06:00:00	0	0
2012-11-05 06:00:00	0	0	0	0			115.892	2012-11-05 06:00:00	24.4339	2012-11-05 06:00:00	0	0
2012-11-06 06:00:00	292	0	0	292			116.255	2012-11-06 06:00:00	24.198	2012-11-06 06:00:00	0	0
2012-11-07 06:00:00	0	0	0	0			113.074	2012-11-07 06:00:00	23.9205	2012-11-07 06:00:00	0	0
2012-11-08 06:00:00	77	26	0	103			114.163	2012-11-08 06:00:00		2012-11-08 06:00:00	0	0
2012-11-09 06:00:00	57	17	0	74			113.047	2012-11-09 06:00:00	23.8974	2012-11-09 06:00:00	0	0
2012-11-10 06:00:00	187	41	0	228			114.868	2012-11-10 06:00:00	23.8558	2012-11-10 06:00:00	0	0
2012-11-11 06:00:00	0	0	0	0			113.177	2012-11-11 06:00:00	23.9205	2012-11-11 06:00:00	0	0
2012-11-12 06:00:00	0	0	0	0			113.185	2012-11-12 06:00:00	23.9529	2012-11-12 06:00:00	0	0
2012-11-13 06:00:00	0	0	0	0			113.439	2012-11-13 06:00:00	23.9806	2012-11-13 06:00:00	0	0
2012-11-14 06:00:00	127	23	0	150			114.591	2012-11-14 06:00:00	23.3886	2012-11-14 06:00:00	0	0
2012-11-15 06:00:00	0	0	0	0			113.038	2012-11-15 06:00:00	22.2555	2012-11-15 06:00:00	0	0
2012-11-16 06:00:00	158	24	0	182			114.61	2012-11-16 06:00:00	22.311	2012-11-16 06:00:00	0	0
2012-11-17 06:00:00	71	13	0	84			113.718	2012-11-17 06:00:00	22.311	2012-11-17 06:00:00	0	0
2012-11-18 06:00:00	20	6	0	26			113.432	2012-11-18 06:00:00	22.3156	2012-11-18 06:00:00	0	0
2012-11-19 06:00:00	0	0	0	0			113.314	2012-11-19 06:00:00	22.2925	2012-11-19 06:00:00	0	0
2012-11-20 06:00:00	73	12	0	85			113.807	2012-11-20 06:00:00	21.9225	2012-11-20 06:00:00	0	0
2012-11-21 06:00:00	0	0	0	0			112.995	2012-11-21 06:00:00	21.7005	2012-11-21 06:00:00	0	0
