# Supplementary material for: Acoustic monitoring indicates a correlation between calling and spawning in captive spotted seatrout (Cynoscion nebulosus)
Source: PeerJ. 2017 Feb 9;5:e2944. doi: 10.7717/peerj.2944 (PMC5345829; doi:10.7717/peerj.2944)
Supplement: Data S2 [file peerj-05-2944-s002.xls]

## Sheet: Raw
PIT TAG #	VIAL #	SEX	TL (mm)	Weight (g)	12 TL	12 Wt	Growth TL	Growth Wt	LOCATION	captured	released	died	moved to	Comments
46617C5D6D	5D6D	M	285	225	423	791	138	566	NWL2	Wando						*length/weight taken on 3-15-2011 for Wando fish NWL2 and 5-21-2012 for all
46612B413D	413D	F	379	487	505	1395	126	908	NWL2	Wando						* length/weight taken 4-13-2011 for Grice fish
4663285D1B	5D1B	M	278	207	404	671	126	464	NWL2	Wando						*length/weight taken on 4-14-2011 for 5019795916 NWL5
46652F5B61	5B61	F	357	435	520	1405	163	970	NWL2	Wando						*length/weight taken on 6-14-2011 and 6-4-2012 NWL 5
4677527F7C	7F7C	M	305	262	470	1119	165	857	NWL2	Wando						*length/weight taken on 4-3-2012 OWL 3 and OWL 2
466446547B	547B	M	321	281	488	1130	167	849	NWL2	Wando						*length/weight taken on 5-15-2012 OWL 1
4664556845	6845	F	381	391	463	1140	82	749	NWL2	Wando						*length/weight taken on 7-17-2012 NWL 5
46774C564A	564A	M	405	676	500	1407	95	731	NWL2	Grice
456C4E4F60	4F60	M	400	685	485	1174	85	489	NWL2	Grice				running
4662663027	3027	F	424	672	493	1117	69	445	NWL2	Grice
456B540924	0924	F	418	836					NWL2	Grice		3/12?		MORT
50196F1B5C	1B5C	F?	462	1013	516	1408	54	395	NWL2	Grice
466276327F	327F	F	395	656	453	1051	58	395	NWL2	Grice
4665340465	0465	F	418	708	528	1571	110	863	NWL2	Grice
41033B5906	5906	M	407	723	515	1587	108	864	NWL2	Grice
46641B6444	6444	F	449	872	554	2226	105	1354	NWL 5	Wando 4/19/2011
46652F135E	135E	F	618	1908	690	3288	72	1380	NWL 5	Wando 4/19/2011
4665217318	7318	F	385	499	528	1715	143	1216	NWL 5	Wando 4/19/2011
4664514238	4238	M	287	228	455	1060	168	832	NWL 5	Wando 4/19/2011				running
4662612D59	2D59	F	312	276	505	1566	193	1290	NWL 5	Wando 4/19/2011		?
466466423C	423C	F	365	441	472	1240	107	799	NWL 5	Wando 4/19/2011
4662163C61	3C61	M	338	380	493	1238	155	858	NWL 5	Wando 4/19/2011				running
4664462251	2251	M	304	258	472	1001	168	743	NWL 5	Wando 4/19/2011
46615F5B27	5B27	M	359	383	488	1302	129	919	NWL 5	Wando 4/19/2011				running
4664404B25	4B25	F	372	449	525	1615	153	1166	NWL 5	Wando 4/19/2011
46772F3C47	3C47	M	376	486	518	1522	142	1036	NWL 5	Wando 4/19/2011				running
466176381E	381E	M	331	289	525	1512	194	1223	NWL 5	Wando 4/19/2011				running
4665087E33	7E33	M	319	259	479	1068	160	809	NWL 5	Wando 4/19/2011				running
46650D2749	2749	M	396	498	569	1805	173	1307	NWL 5	Wando 4/19/2011				running
46646B511A	511A	F	390	566	525	2021	135	1455	NWL 5	Wando 4/19/2011
456A2F5525	5525	F	399	790	470	1238	71	448	NWL6	Grice
45693B0472	0472	F	453	959	485	1118	32	159	NWL6	Grice
4662071F0D	1F0D	F	420	768	489	1276	69	508	NWL6	Grice
501A522057	2057	F	395	651	458	1184	63	533	NWL6	Grice
4035301519	1519	F	461	1091	516	1543	55	452	NWL6	Grice
132957646A	646A	M	373	585	460	1126	87	541	NWL6	Grice
4103414203	4203	M	432	792	516	1421	84	629	NWL6	Grice
42645E491A	491A	M	397	643	475	1054	78	411	NWL6	Grice
45695B4B36	4B36	F	454	1072	542	1726	88	654	NWL6	Grice		2012-09-22
40352A6541	6541	F	431	888	497	1394	66	506	NWL6	Grice
4662014E42	4E42	F	376	583	487	1299	111	716	NWL6	Grice
40352C5474	5474	F	405	683	513	1424	108	741	NWL6	Grice
456C195330	5330	F	420	770	483	1270	63	500	NWL6	Grice
50197C0909	0909	F	474	1068	525	1723	51	655	NWL6	Grice
46647C2339	2339	F	484	1128	556	1703	72	575	NWL6	Grice
45691C336A	336A	F	442	825	499	1338	57	513	NWL6	Grice

## Sheet: Means & Stdev
PIT TAG #	VIAL #	SEX	TL (mm)	Weight (g)	12 TL	12 Wt	Growth TL	Growth Wt	LOCATION	captured	released	died	moved to	Comments
46612B413D	413D	F	379	487	505	1395	126	908	NWL2 -Tank1	Wando						*length/weight taken on 3-15-2011 for Wando fish NWL2 and 5-21-2012 for all
46652F5B61	5B61	F	357	435	520	1405	163	970	NWL2 -Tank1	Wando						* length/weight taken 4-13-2011 for Grice fish
4664556845	6845	F	381	391	463	1140	82	749	NWL2 -Tank1	Wando						*length/weight taken on 4-14-2011 for 5019795916 NWL5
4662663027	3027	F	424	672	493	1117	69	445	NWL2 -Tank1	Grice						*length/weight taken on 6-14-2011 and 6-4-2012 NWL 5
466276327F	327F	F	395	656	453	1051	58	395	NWL2 -Tank1	Grice						*length/weight taken on 5-15-2012 OWL 1
4665340465	0465	F	418	708	528	1571	110	863	NWL2 -Tank1	Grice						*length/weight taken on 7-17-2012 NWL 5
50196F1B5C	1B5C	F	462	1013	516	1408	54	395	NWL2 -Tank1	Grice
				n	7	7
				mean	496.857	1298.14
				stdev	28.9334	194.174
46617C5D6D	5D6D	M	285	225	423	791	138	566	NWL2 -Tank1	Wando
4663285D1B	5D1B	M	278	207	404	671	126	464	NWL2 -Tank1	Wando
4677527F7C	7F7C	M	305	262	470	1119	165	857	NWL2 -Tank1	Wando
466446547B	547B	M	321	281	488	1130	167	849	NWL2 -Tank1	Wando
46774C564A	564A	M	405	676	500	1407	95	731	NWL2 -Tank1	Grice
456C4E4F60	4F60	M	400	685	485	1174	85	489	NWL2 -Tank1	Grice				running
41033B5906	5906	M	407	723	515	1587	108	864	NWL2 -Tank1	Grice
				n	7	7
				mean	469.286	1125.57
				stdev	40.8971	319.661
46641B6444	6444	F	449	872	554	2226	105	1354	NWL5 - Tank 2	Wando 4/19/2011
46652F135E	135E	F	618	1908	690	3288	72	1380	NWL5 - Tank 2	Wando 4/19/2011
4665217318	7318	F	385	499	528	1715	143	1216	NWL5 - Tank 2	Wando 4/19/2011
4662612D59	2D59	F	312	276	505	1566	193	1290	NWL5 - Tank 2	Wando 4/19/2011		?
466466423C	423C	F	365	441	472	1240	107	799	NWL5 - Tank 2	Wando 4/19/2011
4664404B25	4B25	F	372	449	525	1615	153	1166	NWL5 - Tank 2	Wando 4/19/2011
46646B511A	511A	F	390	566	525	2021	135	1455	NWL5 - Tank 2	Wando 4/19/2011
				n	7	7
				mean	542.714	1953
				stdev	69.6269	669.627
4664514238	4238	M	287	228	455	1060	168	832	NWL5 - Tank 2	Wando 4/19/2011				running
4662163C61	3C61	M	338	380	493	1238	155	858	NWL5 - Tank 2	Wando 4/19/2011				running
4664462251	2251	M	304	258	472	1001	168	743	NWL5 - Tank 2	Wando 4/19/2011
46615F5B27	5B27	M	359	383	488	1302	129	919	NWL5 - Tank 2	Wando 4/19/2011				running
46772F3C47	3C47	M	376	486	518	1522	142	1036	NWL5 - Tank 2	Wando 4/19/2011				running
466176381E	381E	M	331	289	525	1512	194	1223	NWL5 - Tank 2	Wando 4/19/2011				running
4665087E33	7E33	M	319	259	479	1068	160	809	NWL5 - Tank 2	Wando 4/19/2011				running
46650D2749	2749	M	396	498	569	1805	173	1307	NWL5 - Tank 2	Wando 4/19/2011				running
				n	8	8
				mean	499.875	1313.5
				stdev	36.1601	280.934
456A2F5525	5525	F	399	790	470	1238	71	448	NWL6 - Tank 3	Grice
45693B0472	0472	F	453	959	485	1118	32	159	NWL6 - Tank 3	Grice
4662071F0D	1F0D	F	420	768	489	1276	69	508	NWL6 - Tank 3	Grice
501A522057	2057	F	395	651	458	1184	63	533	NWL6 - Tank 3	Grice
4035301519	1519	F	461	1091	516	1543	55	452	NWL6 - Tank 3	Grice
45695B4B36	4B36	F	454	1072	542	1726	88	654	NWL6 - Tank 3	Grice		2012-09-22
40352A6541	6541	F	431	888	497	1394	66	506	NWL6 - Tank 3	Grice
4662014E42	4E42	F	376	583	487	1299	111	716	NWL6 - Tank 3	Grice
40352C5474	5474	F	405	683	513	1424	108	741	NWL6 - Tank 3	Grice
456C195330	5330	F	420	770	483	1270	63	500	NWL6 - Tank 3	Grice
50197C0909	0909	F	474	1068	525	1723	51	655	NWL6 - Tank 3	Grice
46647C2339	2339	F	484	1128	556	1703	72	575	NWL6 - Tank 3	Grice
45691C336A	336A	F	442	825	499	1338	57	513	NWL6 - Tank 3	Grice
				n	13	13
				mean	501.538	1402.77
				stdev	27.984	208.591
132957646A	646A	M	373	585	460	1126	87	541	NWL6	Grice
4103414203	4203	M	432	792	516	1421	84	629	NWL6	Grice
42645E491A	491A	M	397	643	475	1054	78	411	NWL6	Grice
				n	3	3
				mean	483.667	1200.33
				stdev	28.9885	194.464
