# Supplementary material for: Acoustic monitoring indicates a correlation between calling and spawning in captive spotted seatrout (Cynoscion nebulosus)
Source: PeerJ. 2017 Feb 9;5:e2944. doi: 10.7717/peerj.2944 (PMC5345829; doi:10.7717/peerj.2944)
Supplement: Data S3 [file peerj-05-2944-s003.xls]

## Sheet: 1072_Tank1
Date/Time of Sample	Adjusted Sound Pressure Level	Time	Category	Drums	Grunts	Trains	Totals
2012-04-13 16:00:00	118.843	1899-12-31 16:00:00	49	0	0	0	0
2012-04-13 16:20:00	117.646	1899-12-31 16:20:00	50	0	0	0	0
2012-04-13 16:40:00	117.604	1899-12-31 16:40:00	51	0	0	0	0
2012-04-13 17:00:00	117.292	1899-12-31 17:00:00	52	0	0	0	0
2012-04-13 17:20:00	117.943	1899-12-31 17:20:00	53	0	0	0	0
2012-04-13 17:40:00	118.232	1899-12-31 17:40:00	54	0	0	0	0
2012-04-13 18:00:00	117.736	1899-12-31 18:00:00	55	0	0	0	0
2012-04-13 18:20:00	117.622	1899-12-31 18:20:00	56	0	0	0	0
2012-04-13 18:40:00	117.68	1899-12-31 18:40:00	57	0	0	0	0
2012-04-13 19:00:00	117.735	1899-12-31 19:00:00	58	0	0	0	0
2012-04-13 19:20:00	119.316	1899-12-31 19:20:00	59	0	0	0	0
2012-04-13 19:40:00	123.181	1899-12-31 19:40:00	60	26	9	0	35
2012-04-13 20:00:00	117.79	1899-12-31 20:00:00	61	5	0	0	5
2012-04-13 20:20:00	117.091	1899-12-31 20:20:00	62	0	0	0	0
2012-04-13 20:40:00	121.986	1899-12-31 20:40:00	63	51	10	0	61
2012-04-13 21:00:00	116.926	1899-12-31 21:00:00	64	0	0	0	0
2012-04-13 21:20:00	117.855	1899-12-31 21:20:00	65	0	0	0	0
2012-04-13 21:40:00	117.428	1899-12-31 21:40:00	66	0	0	0	0
2012-04-13 22:00:00	118.059	1899-12-31 22:00:00	67	0	0	0	0
2012-04-13 22:20:00	118.21	1899-12-31 22:20:00	68	0	0	0	0
2012-04-13 22:40:00	118.605	1899-12-31 22:40:00	69	0	0	0	0
2012-04-13 23:00:00	118.339	1899-12-31 23:00:00	70	0	0	0	0
2012-04-13 23:20:00	118.223	1899-12-31 23:20:00	71	0	0	0	0
2012-04-13 23:40:00	118.394	1899-12-31 23:40:00	72	0	0	0	0
2012-04-14	118.478	1900-01-01	1	0	0	0	0
2012-04-14 00:20:00	117.717	1900-01-01 00:20:00	2	0	0	0	0
2012-04-14 00:40:00	118.011	1900-01-01 00:40:00	3	0	0	0	0
2012-04-14 01:00:00	118.018	1900-01-01 01:00:00	4	0	0	0	0
2012-04-14 01:20:00	118.243	1900-01-01 01:20:00	5	0	0	0	0
2012-04-14 01:40:00	118.276	1900-01-01 01:40:00	6	0	0	0	0
2012-04-14 02:00:00	117.486	1900-01-01 02:00:00	7	0	0	0	0
2012-04-14 02:20:00	117.635	1900-01-01 02:20:00	8	0	0	0	0
2012-04-14 02:40:00	117.634	1900-01-01 02:40:00	9	0	0	0	0
2012-04-14 03:00:00	117.352	1900-01-01 03:00:00	10	0	0	0	0
2012-04-14 03:20:00	117.739	1900-01-01 03:20:00	11	0	0	0	0
2012-04-14 03:40:00	117.974	1900-01-01 03:40:00	12	0	0	0	0
2012-04-14 04:00:00	117.796	1900-01-01 04:00:00	13	0	0	0	0
2012-04-14 04:20:00	118.47	1900-01-01 04:20:00	14	0	0	0	0
2012-04-14 04:40:00	118.277	1900-01-01 04:40:00	15	0	0	0	0
2012-04-14 05:00:00	118.3	1900-01-01 05:00:00	16	0	0	0	0
2012-04-14 05:20:00	118.175	1900-01-01 05:20:00	17	0	0	0	0
2012-04-14 05:40:00	117.318	1900-01-01 05:40:00	18	0	0	0	0
2012-04-14 06:00:00	117.223	1900-01-01 06:00:00	19	0	0	0	0
2012-04-14 06:20:00	117.57	1900-01-01 06:20:00	20	0	0	0	0
2012-04-14 06:40:00	117.431	1900-01-01 06:40:00	21	0	0	0	0
2012-04-14 07:00:00	117.546	1900-01-01 07:00:00	22	0	0	0	0
2012-04-14 07:20:00	117.665	1900-01-01 07:20:00	23	0	0	0	0
2012-04-14 07:40:00	117.659	1900-01-01 07:40:00	24	0	0	0	0
2012-04-14 08:00:00	117.864	1900-01-01 08:00:00	25	0	0	0	0
2012-04-14 08:20:00	118.171	1900-01-01 08:20:00	26	0	0	0	0
2012-04-14 08:40:00	118.259	1900-01-01 08:40:00	27	0	0	0	0
2012-04-14 09:00:00	118.391	1900-01-01 09:00:00	28	0	0	0	0
2012-04-14 09:20:00	117.885	1900-01-01 09:20:00	29	0	0	0	0
2012-04-14 09:40:00	117.835	1900-01-01 09:40:00	30	0	0	0	0
2012-04-14 10:00:00	117.875	1900-01-01 10:00:00	31	0	0	0	0
2012-04-14 10:20:00	117.95	1900-01-01 10:20:00	32	0	0	0	0
2012-04-14 10:40:00	117.497	1900-01-01 10:40:00	33	0	0	0	0
2012-04-14 11:00:00	117.662	1900-01-01 11:00:00	34	0	0	0	0
2012-04-14 11:20:00	117.397	1900-01-01 11:20:00	35	0	0	0	0
2012-04-14 11:40:00	117.553	1900-01-01 11:40:00	36	0	0	0	0
2012-04-14 12:00:00	116.848	1900-01-01 12:00:00	37	0	0	0	0
2012-04-14 12:20:00	116.661	1900-01-01 12:20:00	38	0	0	0	0
2012-04-14 12:40:00	116.047	1900-01-01 12:40:00	39	0	0	0	0
2012-04-14 13:00:00	116.081	1900-01-01 13:00:00	40	0	0	0	0
2012-04-14 13:20:00	115.9	1900-01-01 13:20:00	41	0	0	0	0
2012-04-14 13:40:00	116.133	1900-01-01 13:40:00	42	0	0	0	0
2012-04-14 14:00:00	116.024	1900-01-01 14:00:00	43	0	0	0	0
2012-04-14 14:20:00	114.946	1900-01-01 14:20:00	44	0	0	0	0
2012-04-14 14:40:00	115.897	1900-01-01 14:40:00	45	0	0	0	0
2012-04-14 15:00:00	116.111	1900-01-01 15:00:00	46	0	0	0	0
2012-04-14 15:20:00	115.823	1900-01-01 15:20:00	47	0	0	0	0
2012-04-14 15:40:00	115.327	1900-01-01 15:40:00	48	0	0	0	0
2012-04-14 16:00:00	115.489	1900-01-01 16:00:00	49	0	0	0	0
2012-04-14 16:20:00	115.173	1900-01-01 16:20:00	50	0	0	0	0
2012-04-14 16:40:00	115.577	1900-01-01 16:40:00	51	0	0	0	0
2012-04-14 17:00:00	115.359	1900-01-01 17:00:00	52	0	0	0	0
2012-04-14 17:20:00	115.316	1900-01-01 17:20:00	53	0	0	0	0
2012-04-14 17:40:00	115.222	1900-01-01 17:40:00	54	0	0	0	0
2012-04-14 18:00:00	114.846	1900-01-01 18:00:00	55	0	0	0	0
2012-04-14 18:20:00	114.678	1900-01-01 18:20:00	56	0	0	0	0
2012-04-14 18:40:00	114.295	1900-01-01 18:40:00	57	0	0	0	0
2012-04-14 19:00:00	114.311	1900-01-01 19:00:00	58	0	0	0	0
2012-04-14 19:20:00	114.899	1900-01-01 19:20:00	59	0	0	0	0
2012-04-14 19:40:00	116.108	1900-01-01 19:40:00	60	53	0	0	53
2012-04-14 20:00:00	114.043	1900-01-01 20:00:00	61	0	0	0	0
2012-04-14 20:20:00	118.939	1900-01-01 20:20:00	62	80	14	0	94
2012-04-14 20:40:00	114.723	1900-01-01 20:40:00	63	0	1	0	1
2012-04-14 21:00:00	122.821	1900-01-01 21:00:00	64	77	11	0	88
2012-04-14 21:20:00	115.593	1900-01-01 21:20:00	65	13	0	0	13
2012-04-14 21:40:00	116.564	1900-01-01 21:40:00	66	26	3	0	29
2012-04-14 22:00:00	119.084	1900-01-01 22:00:00	67	69	0	0	69
2012-04-14 22:20:00	119.623	1900-01-01 22:20:00	68	49	0	0	49
2012-04-14 22:40:00	118.798	1900-01-01 22:40:00	69	43	0	0	43
2012-04-14 23:00:00	118.351	1900-01-01 23:00:00	70	43	2	0	45
2012-04-14 23:20:00	115.208	1900-01-01 23:20:00	71	0	0	0	0
2012-04-14 23:40:00	115.179	1900-01-01 23:40:00	72	0	0	0	0
2012-04-15	117.921	1900-01-02	1	64	0	0	64
2012-04-15 00:20:00	114.882	1900-01-02 00:20:00	2	0	0	0	0
2012-04-15 00:40:00	114.874	1900-01-02 00:40:00	3	0	0	0	0
2012-04-15 01:00:00	115.598	1900-01-02 01:00:00	4	19	0	0	19
2012-04-15 01:20:00	115.456	1900-01-02 01:20:00	5	38	0	0	38
2012-04-15 01:40:00	114.592	1900-01-02 01:40:00	6	0	0	0	0
2012-04-15 02:00:00	114.681	1900-01-02 02:00:00	7	0	0	0	0
2012-04-15 02:20:00	117.01	1900-01-02 02:20:00	8	27	0	0	27
2012-04-15 02:40:00	114.663	1900-01-02 02:40:00	9	0	0	0	0
2012-04-15 03:00:00	115.138	1900-01-02 03:00:00	10	0	0	0	0
2012-04-15 03:20:00	115.105	1900-01-02 03:20:00	11	0	0	0	0
2012-04-15 03:40:00	115.05	1900-01-02 03:40:00	12	0	0	0	0
2012-04-15 04:00:00	115.799	1900-01-02 04:00:00	13	7	0	0	7
2012-04-15 04:20:00	115.305	1900-01-02 04:20:00	14	0	0	0	0
2012-04-15 04:40:00	115.118	1900-01-02 04:40:00	15	0	0	0	0
2012-04-15 05:00:00	115.047	1900-01-02 05:00:00	16	0	0	0	0
2012-04-15 05:20:00	115.193	1900-01-02 05:20:00	17	0	0	0	0
2012-04-15 05:40:00	116.377	1900-01-02 05:40:00	18	0	0	0	0
2012-04-15 06:00:00	115.35	1900-01-02 06:00:00	19	0	0	0	0
2012-04-15 06:20:00	114.75	1900-01-02 06:20:00	20	0	0	0	0
2012-04-15 06:40:00	115.113	1900-01-02 06:40:00	21	0	0	0	0
2012-04-15 07:00:00	115.238	1900-01-02 07:00:00	22	0	0	0	0
2012-04-15 07:20:00	115.407	1900-01-02 07:20:00	23	0	0	0	0
2012-04-15 07:40:00	114.676	1900-01-02 07:40:00	24	0	0	0	0
2012-04-15 08:00:00	114.924	1900-01-02 08:00:00	25	0	0	0	0
2012-04-15 08:20:00	114.835	1900-01-02 08:20:00	26	0	0	0	0
2012-04-15 08:40:00	114.934	1900-01-02 08:40:00	27	0	0	0	0
2012-04-15 09:00:00	115.035	1900-01-02 09:00:00	28	0	0	0	0
2012-04-15 09:20:00	114.999	1900-01-02 09:20:00	29	0	0	0	0
2012-04-15 09:40:00	115.198	1900-01-02 09:40:00	30	0	0	0	0
2012-04-15 10:00:00	114.611	1900-01-02 10:00:00	31	0	0	0	0
2012-04-15 10:20:00	114.905	1900-01-02 10:20:00	32	0	0	0	0
2012-04-15 10:40:00	115.148	1900-01-02 10:40:00	33	0	0	0	0
2012-04-15 11:00:00	115.24	1900-01-02 11:00:00	34	0	0	0	0
2012-04-15 11:20:00	114.962	1900-01-02 11:20:00	35	0	0	0	0
2012-04-15 11:40:00	114.934	1900-01-02 11:40:00	36	0	0	0	0
2012-04-15 12:00:00	114.577	1900-01-02 12:00:00	37	0	0	0	0
2012-04-15 12:20:00	114.882	1900-01-02 12:20:00	38	0	0	0	0
2012-04-15 12:40:00	115.23	1900-01-02 12:40:00	39	0	0	0	0
2012-04-15 13:00:00	115	1900-01-02 13:00:00	40	0	0	0	0
2012-04-15 13:20:00	115.546	1900-01-02 13:20:00	41	0	0	0	0
2012-04-15 13:40:00	115.815	1900-01-02 13:40:00	42	0	0	0	0
2012-04-15 14:00:00	115.86	1900-01-02 14:00:00	43	0	0	0	0
2012-04-15 14:20:00	116.741	1900-01-02 14:20:00	44	0	0	0	0
2012-04-15 14:40:00	116.924	1900-01-02 14:40:00	45	0	0	0	0
2012-04-15 15:00:00	117.156	1900-01-02 15:00:00	46	0	0	0	0
2012-04-15 15:20:00	117.454	1900-01-02 15:20:00	47	0	0	0	0
2012-04-15 15:40:00	117.542	1900-01-02 15:40:00	48	0	0	0	0
2012-04-15 16:00:00	117.45	1900-01-02 16:00:00	49	0	0	0	0
2012-04-15 16:20:00	117.604	1900-01-02 16:20:00	50	0	0	0	0
2012-04-15 16:40:00	117.771	1900-01-02 16:40:00	51	0	0	0	0
2012-04-15 17:00:00	117.765	1900-01-02 17:00:00	52	0	0	0	0
2012-04-15 17:20:00	117.737	1900-01-02 17:20:00	53	0	0	0	0
2012-04-15 17:40:00	117.664	1900-01-02 17:40:00	54	0	0	0	0
2012-04-15 18:00:00	117.855	1900-01-02 18:00:00	55	0	0	0	0
2012-04-15 18:20:00	117.746	1900-01-02 18:20:00	56	0	0	0	0
2012-04-15 18:40:00	117.769	1900-01-02 18:40:00	57	0	0	0	0
2012-04-15 19:00:00	117.811	1900-01-02 19:00:00	58	0	0	0	0
2012-04-15 19:20:00	117.673	1900-01-02 19:20:00	59	0	0	0	0
2012-04-15 19:40:00	124.186	1900-01-02 19:40:00	60	88	11	0	99
2012-04-15 20:00:00	117.183	1900-01-02 20:00:00	61	3	0	0	3
2012-04-15 20:20:00	116.869	1900-01-02 20:20:00	62	0	0	0	0
2012-04-15 20:40:00	117	1900-01-02 20:40:00	63	0	0	0	0
2012-04-15 21:00:00	119.458	1900-01-02 21:00:00	64	81	1	0	82
2012-04-15 21:20:00	116.634	1900-01-02 21:20:00	65	0	0	0	0
2012-04-15 21:40:00	116.839	1900-01-02 21:40:00	66	0	0	0	0
2012-04-15 22:00:00	116.318	1900-01-02 22:00:00	67	0	0	0	0
2012-04-15 22:20:00	119.818	1900-01-02 22:20:00	68	51	0	0	51
2012-04-15 22:40:00	120.001	1900-01-02 22:40:00	69	57	0	0	57
2012-04-15 23:00:00	115.691	1900-01-02 23:00:00	70	0	0	0	0
2012-04-15 23:20:00	115.809	1900-01-02 23:20:00	71	0	0	0	0
2012-04-15 23:40:00	115.626	1900-01-02 23:40:00	72	0	0	0	0
2012-04-16	115.37	1900-01-03	1	0	0	0	0
2012-04-16 00:20:00	115.707	1900-01-03 00:20:00	2	0	0	0	0
2012-04-16 00:40:00	115.649	1900-01-03 00:40:00	3	0	0	0	0
2012-04-16 01:00:00	117.171	1900-01-03 01:00:00	4	57	0	0	57
2012-04-16 01:20:00	115.062	1900-01-03 01:20:00	5	0	0	0	0
2012-04-16 01:40:00	115.25	1900-01-03 01:40:00	6	0	0	0	0
2012-04-16 02:00:00	114.851	1900-01-03 02:00:00	7	0	0	0	0
2012-04-16 02:20:00	115.61	1900-01-03 02:20:00	8	0	0	0	0
2012-04-16 02:40:00	114.982	1900-01-03 02:40:00	9	0	0	0	0
2012-04-16 03:00:00	115.095	1900-01-03 03:00:00	10	0	0	0	0
2012-04-16 03:20:00	115.106	1900-01-03 03:20:00	11	0	0	0	0
2012-04-16 03:40:00	114.997	1900-01-03 03:40:00	12	0	0	0	0
2012-04-16 04:00:00	114.832	1900-01-03 04:00:00	13	0	0	0	0
2012-04-16 04:20:00	115.207	1900-01-03 04:20:00	14	11	0	0	11
2012-04-16 04:40:00	115.279	1900-01-03 04:40:00	15	0	0	0	0
2012-04-16 05:00:00	115.012	1900-01-03 05:00:00	16	0	0	0	0
2012-04-16 05:20:00	115.245	1900-01-03 05:20:00	17	0	0	0	0
2012-04-16 05:40:00	115.308	1900-01-03 05:40:00	18	0	0	0	0
2012-04-16 06:00:00	114.979	1900-01-03 06:00:00	19	0	0	0	0
2012-04-16 06:20:00	114.959	1900-01-03 06:20:00	20	0	0	0	0
2012-04-16 06:40:00	114.985	1900-01-03 06:40:00	21	0	0	0	0
2012-04-16 07:00:00	114.929	1900-01-03 07:00:00	22	0	0	0	0
2012-04-16 07:20:00	115.018	1900-01-03 07:20:00	23	0	0	0	0
2012-04-16 07:40:00	116.68	1900-01-03 07:40:00	24	0	0	0	0
2012-04-16 08:00:00	115.754	1900-01-03 08:00:00	25	0	0	0	0
2012-04-16 08:20:00	115.758	1900-01-03 08:20:00	26	0	0	0	0
2012-04-16 08:40:00	115.707	1900-01-03 08:40:00	27	0	0	0	0
2012-04-16 09:00:00	115.931	1900-01-03 09:00:00	28	0	0	0	0
2012-04-16 09:20:00	115.563	1900-01-03 09:20:00	29	0	0	0	0
2012-04-16 09:40:00	115.953	1900-01-03 09:40:00	30	0	0	0	0
2012-04-16 10:00:00	116.14	1900-01-03 10:00:00	31	0	0	0	0
2012-04-16 10:20:00	121.589	1900-01-03 10:20:00	32	0	0	0	0
2012-04-16 10:40:00	121.122	1900-01-03 10:40:00	33	0	0	0	0
2012-04-16 11:00:00	120.991	1900-01-03 11:00:00	34	0	0	0	0
2012-04-16 11:20:00	121.134	1900-01-03 11:20:00	35	0	0	0	0
2012-04-16 11:40:00	121.429	1900-01-03 11:40:00	36	0	0	0	0
2012-04-16 12:00:00	121.681	1900-01-03 12:00:00	37	0	0	0	0
2012-04-16 12:20:00	122.157	1900-01-03 12:20:00	38	0	0	0	0
2012-04-16 12:40:00	121.965	1900-01-03 12:40:00	39	0	0	0	0
2012-04-16 13:00:00	121.276	1900-01-03 13:00:00	40	0	0	0	0
2012-04-16 13:20:00	121.036	1900-01-03 13:20:00	41	0	0	0	0
2012-04-16 13:40:00	121.348	1900-01-03 13:40:00	42	0	0	0	0
2012-04-16 14:00:00	114.445	1900-01-03 14:00:00	43	0	0	0	0
2012-04-16 14:20:00	110.874	1900-01-03 14:20:00	44	32	3	0	35
2012-04-16 14:40:00	113.282	1900-01-03 14:40:00	45	31	6	0	37
2012-04-16 15:00:00	105.782	1900-01-03 15:00:00	46	0	0	0	0
2012-04-16 15:20:00	110.684	1900-01-03 15:20:00	47	39	3	0	42
2012-04-16 15:40:00	105.284	1900-01-03 15:40:00	48	0	0	0	0
2012-04-16 16:00:00	105.897	1900-01-03 16:00:00	49	10	0	0	10
2012-04-16 16:20:00	105.61	1900-01-03 16:20:00	50	0	0	0	0
2012-04-16 16:40:00	105.225	1900-01-03 16:40:00	51	0	0	0	0
2012-04-16 17:00:00	107.054	1900-01-03 17:00:00	52	14	0	0	14
2012-04-16 17:20:00	107.649	1900-01-03 17:20:00	53	0	1	0	1
2012-04-16 17:40:00	107.734	1900-01-03 17:40:00	54	0	0	0	0
2012-04-16 18:00:00	107.978	1900-01-03 18:00:00	55	0	0	0	0
2012-04-16 18:20:00	107.641	1900-01-03 18:20:00	56	0	0	0	0
2012-04-16 18:40:00	107.904	1900-01-03 18:40:00	57	0	0	0	0
2012-04-16 19:00:00	107.766	1900-01-03 19:00:00	58	0	0	0	0
2012-04-16 19:20:00	113.283	1900-01-03 19:20:00	59	0	0	0	0
2012-04-16 19:40:00	122.058	1900-01-03 19:40:00	60	72	5	0	77
2012-04-16 20:00:00	116.18	1900-01-03 20:00:00	61	22	6	0	28
2012-04-16 20:20:00	107.57	1900-01-03 20:20:00	62	0	0	0	0
2012-04-16 20:40:00	113.599	1900-01-03 20:40:00	63	26	4	0	30
2012-04-16 21:00:00	118.762	1900-01-03 21:00:00	64	43	7	0	50
2012-04-16 21:20:00	117.072	1900-01-03 21:20:00	65	44	7	0	51
2012-04-16 21:40:00	107.59	1900-01-03 21:40:00	66	0	0	0	0
2012-04-16 22:00:00	109.42	1900-01-03 22:00:00	67	16	1	0	17
2012-04-16 22:20:00	107.408	1900-01-03 22:20:00	68	0	0	0	0
2012-04-16 22:40:00	107.581	1900-01-03 22:40:00	69	0	0	0	0
2012-04-16 23:00:00	107.527	1900-01-03 23:00:00	70	0	0	0	0
2012-04-16 23:20:00	107.876	1900-01-03 23:20:00	71	0	0	0	0
2012-04-16 23:40:00	109.638	1900-01-03 23:40:00	72	0	0	0	0
2012-04-17	107.594	1900-01-04	1	0	0	0	0
2012-04-17 00:20:00	107.392	1900-01-04 00:20:00	2	0	0	0	0
2012-04-17 00:40:00	107.485	1900-01-04 00:40:00	3	0	0	0	0
2012-04-17 01:00:00	107.24	1900-01-04 01:00:00	4	0	0	0	0
2012-04-17 01:20:00	107.232	1900-01-04 01:20:00	5	0	0	0	0
2012-04-17 01:40:00	107.485	1900-01-04 01:40:00	6	0	0	0	0
2012-04-17 02:00:00	107.669	1900-01-04 02:00:00	7	0	0	0	0
2012-04-17 02:20:00	107.254	1900-01-04 02:20:00	8	0	0	0	0
2012-04-17 02:40:00	107.413	1900-01-04 02:40:00	9	0	0	0	0
2012-04-17 03:00:00	107.57	1900-01-04 03:00:00	10	0	0	0	0
2012-04-17 03:20:00	107.701	1900-01-04 03:20:00	11	0	0	0	0
2012-04-17 03:40:00	107.546	1900-01-04 03:40:00	12	0	0	0	0
2012-04-17 04:00:00	107.738	1900-01-04 04:00:00	13	1	0	0	1
2012-04-17 04:20:00	107.453	1900-01-04 04:20:00	14	0	0	0	0
2012-04-17 04:40:00	107.417	1900-01-04 04:40:00	15	0	0	0	0
2012-04-17 05:00:00	107.442	1900-01-04 05:00:00	16	0	0	0	0
2012-04-17 05:20:00	108.927	1900-01-04 05:20:00	17	0	0	0	0
2012-04-17 05:40:00	108.678	1900-01-04 05:40:00	18	0	0	0	0
2012-04-17 06:00:00	107.427	1900-01-04 06:00:00	19	0	0	0	0
2012-04-17 06:20:00	108.622	1900-01-04 06:20:00	20	0	0	0	0
2012-04-17 06:40:00	107.582	1900-01-04 06:40:00	21	0	0	0	0
2012-04-17 07:00:00	107.776	1900-01-04 07:00:00	22	0	0	0	0
2012-04-17 07:20:00	107.803	1900-01-04 07:20:00	23	0	0	0	0
2012-04-17 07:40:00	107.843	1900-01-04 07:40:00	24	0	0	0	0
2012-04-17 08:00:00	108.094	1900-01-04 08:00:00	25	0	0	0	0
2012-04-17 08:20:00	107.877	1900-01-04 08:20:00	26	0	0	0	0
2012-04-17 08:40:00	107.761	1900-01-04 08:40:00	27	0	0	0	0
2012-04-17 09:00:00	107.306	1900-01-04 09:00:00	28	0	0	0	0
2012-04-17 09:20:00	108.309	1900-01-04 09:20:00	29	0	0	0	0
2012-04-17 09:40:00	110.944	1900-01-04 09:40:00	30	19	4	0	23
2012-04-17 10:00:00	106.746	1900-01-04 10:00:00	31	0	0	0	0
2012-04-17 10:20:00	106.59	1900-01-04 10:20:00	32	0	0	0	0
2012-04-17 10:40:00	107.158	1900-01-04 10:40:00	33	0	0	0	0
2012-04-17 11:00:00	107.091	1900-01-04 11:00:00	34	0	0	0	0
2012-04-17 11:20:00	107.625	1900-01-04 11:20:00	35	0	0	0	0
2012-04-17 11:40:00	107.391	1900-01-04 11:40:00	36	0	0	0	0
2012-04-17 12:00:00	107.336	1900-01-04 12:00:00	37	0	0	0	0
2012-04-17 12:20:00	107.348	1900-01-04 12:20:00	38	0	0	0	0
2012-04-17 12:40:00	107.311	1900-01-04 12:40:00	39	0	0	0	0
2012-04-17 13:00:00	107.245	1900-01-04 13:00:00	40	0	0	0	0
2012-04-17 13:20:00	108.235	1900-01-04 13:20:00	41	0	0	0	0
2012-04-17 13:40:00	107.322	1900-01-04 13:40:00	42	0	0	0	0
2012-04-17 14:00:00	107.281	1900-01-04 14:00:00	43	0	0	0	0
2012-04-17 14:20:00	107.204	1900-01-04 14:20:00	44	0	0	0	0
2012-04-17 14:40:00	107.944	1900-01-04 14:40:00	45	0	0	0	0
2012-04-17 15:00:00	107.468	1900-01-04 15:00:00	46	0	0	0	0
2012-04-17 15:20:00	107.475	1900-01-04 15:20:00	47	0	0	0	0
2012-04-17 15:40:00	107.431	1900-01-04 15:40:00	48	0	0	0	0
2012-04-17 16:00:00	107.821	1900-01-04 16:00:00	49	0	0	0	0
2012-04-17 16:20:00	107.586	1900-01-04 16:20:00	50	0	0	0	0
2012-04-17 16:40:00	107.864	1900-01-04 16:40:00	51	0	0	0	0
2012-04-17 17:00:00	107.356	1900-01-04 17:00:00	52	0	0	0	0
2012-04-17 17:20:00	107.398	1900-01-04 17:20:00	53	0	0	0	0
2012-04-17 17:40:00	107.555	1900-01-04 17:40:00	54	0	0	0	0
2012-04-17 18:00:00	107.61	1900-01-04 18:00:00	55	0	0	0	0
2012-04-17 18:20:00	107.506	1900-01-04 18:20:00	56	0	0	0	0
2012-04-17 18:40:00	107.593	1900-01-04 18:40:00	57	0	0	0	0
2012-04-17 19:00:00	107.533	1900-01-04 19:00:00	58	0	0	0	0
2012-04-17 19:20:00	107.684	1900-01-04 19:20:00	59	0	0	0	0
2012-04-17 19:40:00	118.544	1900-01-04 19:40:00	60	40	5	0	45
2012-04-17 20:00:00	122.524	1900-01-04 20:00:00	61	84	8	1	93
2012-04-17 20:20:00	107.643	1900-01-04 20:20:00	62	0	0	0	0
2012-04-17 20:40:00	107.763	1900-01-04 20:40:00	63	0	0	0	0
2012-04-17 21:00:00	107.882	1900-01-04 21:00:00	64	0	0	0	0
2012-04-17 21:20:00	107.826	1900-01-04 21:20:00	65	0	0	0	0
2012-04-17 21:40:00	107.866	1900-01-04 21:40:00	66	0	0	0	0
2012-04-17 22:00:00	107.876	1900-01-04 22:00:00	67	0	0	0	0
2012-04-17 22:20:00	107.895	1900-01-04 22:20:00	68	0	0	0	0
2012-04-17 22:40:00	107.91	1900-01-04 22:40:00	69	0	0	0	0
2012-04-17 23:00:00	107.872	1900-01-04 23:00:00	70	0	0	0	0
2012-04-17 23:20:00	109.544	1900-01-04 23:20:00	71	0	0	0	0
2012-04-17 23:40:00	107.844	1900-01-04 23:40:00	72	0	0	0	0
2012-04-18	107.813	1900-01-05	1	0	0	0	0
2012-04-18 00:20:00	107.913	1900-01-05 00:20:00	2	0	0	0	0
2012-04-18 00:40:00	115.098	1900-01-05 00:40:00	3	36	0	0	36
2012-04-18 01:00:00	108.148	1900-01-05 01:00:00	4	0	0	0	0
2012-04-18 01:20:00	108.576	1900-01-05 01:20:00	5	0	0	0	0
2012-04-18 01:40:00	107.925	1900-01-05 01:40:00	6	0	0	0	0
2012-04-18 02:00:00	108.341	1900-01-05 02:00:00	7	0	0	0	0
2012-04-18 02:20:00	109.052	1900-01-05 02:20:00	8	0	0	0	0
2012-04-18 02:40:00	107.944	1900-01-05 02:40:00	9	0	0	0	0
2012-04-18 03:00:00	107.998	1900-01-05 03:00:00	10	0	0	0	0
2012-04-18 03:20:00	107.972	1900-01-05 03:20:00	11	0	0	0	0
2012-04-18 03:40:00	108.477	1900-01-05 03:40:00	12	22	0	0	22
2012-04-18 04:00:00	107.664	1900-01-05 04:00:00	13	0	0	0	0
2012-04-18 04:20:00	107.661	1900-01-05 04:20:00	14	0	0	0	0
2012-04-18 04:40:00	107.72	1900-01-05 04:40:00	15	0	0	0	0
2012-04-18 05:00:00	107.697	1900-01-05 05:00:00	16	0	0	0	0
2012-04-18 05:20:00	107.875	1900-01-05 05:20:00	17	0	0	0	0
2012-04-18 05:40:00	107.831	1900-01-05 05:40:00	18	0	0	0	0
2012-04-18 06:00:00	110.173	1900-01-05 06:00:00	19	0	0	0	0
2012-04-18 06:20:00	107.799	1900-01-05 06:20:00	20	0	0	0	0
2012-04-18 06:40:00	107.781	1900-01-05 06:40:00	21	0	0	0	0
2012-04-18 07:00:00	109.815	1900-01-05 07:00:00	22	0	0	0	0
2012-04-18 07:20:00	107.894	1900-01-05 07:20:00	23	0	0	0	0
2012-04-18 07:40:00	108.48	1900-01-05 07:40:00	24	4	0	0	4
2012-04-18 08:00:00	108.115	1900-01-05 08:00:00	25	0	0	0	0
2012-04-18 08:20:00	111.613	1900-01-05 08:20:00	26	0	0	0	0
2012-04-18 08:40:00	107.855	1900-01-05 08:40:00	27	0	0	0	0
2012-04-18 09:00:00	107.588	1900-01-05 09:00:00	28	0	0	0	0
2012-04-18 09:20:00	107.795	1900-01-05 09:20:00	29	0	0	0	0
2012-04-18 09:40:00	107.809	1900-01-05 09:40:00	30	0	0	0	0
2012-04-18 10:00:00	107.865	1900-01-05 10:00:00	31	0	0	0	0
2012-04-18 10:20:00	107.79	1900-01-05 10:20:00	32	0	0	0	0
2012-04-18 10:40:00	107.693	1900-01-05 10:40:00	33	0	0	0	0
2012-04-18 11:00:00	107.74	1900-01-05 11:00:00	34	0	0	0	0
2012-04-18 11:20:00	106.491	1900-01-05 11:20:00	35	0	0	0	0
2012-04-18 11:40:00	106.586	1900-01-05 11:40:00	36	0	0	0	0
2012-04-18 12:00:00	106.444	1900-01-05 12:00:00	37	0	0	0	0
2012-04-18 12:20:00	106.277	1900-01-05 12:20:00	38	0	0	0	0
2012-04-18 12:40:00	106.256	1900-01-05 12:40:00	39	0	0	0	0
2012-04-18 13:00:00	106.335	1900-01-05 13:00:00	40	0	0	0	0
2012-04-18 13:20:00	106.316	1900-01-05 13:20:00	41	0	0	0	0
2012-04-18 13:40:00	106.332	1900-01-05 13:40:00	42	0	0	0	0
2012-04-18 14:00:00	106.357	1900-01-05 14:00:00	43	0	0	0	0
2012-04-18 14:20:00	106.349	1900-01-05 14:20:00	44	0	0	0	0
2012-04-18 14:40:00	109.34	1900-01-05 14:40:00	45	0	0	0	0
2012-04-18 15:00:00	106.329	1900-01-05 15:00:00	46	0	0	0	0
2012-04-18 15:20:00	106.368	1900-01-05 15:20:00	47	0	0	0	0
2012-04-18 15:40:00	107.087	1900-01-05 15:40:00	48	0	0	0	0
2012-04-18 16:00:00	108.152	1900-01-05 16:00:00	49	0	0	0	0
2012-04-18 16:20:00	108.212	1900-01-05 16:20:00	50	0	0	0	0
2012-04-18 16:40:00	109.553	1900-01-05 16:40:00	51	0	0	0	0
2012-04-18 17:00:00	108.124	1900-01-05 17:00:00	52	0	0	0	0
2012-04-18 17:20:00	108.068	1900-01-05 17:20:00	53	0	0	0	0
2012-04-18 17:40:00	108.179	1900-01-05 17:40:00	54	0	0	0	0
2012-04-18 18:00:00	108.283	1900-01-05 18:00:00	55	0	0	0	0
2012-04-18 18:20:00	108.177	1900-01-05 18:20:00	56	0	0	0	0
2012-04-18 18:40:00	108.088	1900-01-05 18:40:00	57	0	0	0	0
2012-04-18 19:00:00	107.963	1900-01-05 19:00:00	58	0	0	0	0
2012-04-18 19:20:00	108.131	1900-01-05 19:20:00	59	0	0	0	0
2012-04-18 19:40:00	124.266	1900-01-05 19:40:00	60	63	0	0	63
2012-04-18 20:00:00	107.926	1900-01-05 20:00:00	61	0	0	0	0
2012-04-18 20:20:00	117.238	1900-01-05 20:20:00	62	75	6	0	81
2012-04-18 20:40:00	120.004	1900-01-05 20:40:00	63	56	6	0	62
2012-04-18 21:00:00	108.792	1900-01-05 21:00:00	64	0	0	0	0
2012-04-18 21:20:00	122.733	1900-01-05 21:20:00	65	61	0	0	61
2012-04-18 21:40:00	113.222	1900-01-05 21:40:00	66	18	0	0	18
2012-04-18 22:00:00	108.266	1900-01-05 22:00:00	67	0	0	0	0
2012-04-18 22:20:00	108.446	1900-01-05 22:20:00	68	0	0	0	0
2012-04-18 22:40:00	108.142	1900-01-05 22:40:00	69	0	0	0	0
2012-04-18 23:00:00	108.071	1900-01-05 23:00:00	70	0	0	0	0
2012-04-18 23:20:00	108.145	1900-01-05 23:20:00	71	0	0	0	0
2012-04-18 23:40:00	108.267	1900-01-05 23:40:00	72	0	0	0	0
2012-04-19	107.866	1900-01-06	1	0	0	0	0
2012-04-19 00:20:00	108.029	1900-01-06 00:20:00	2	0	0	0	0
2012-04-19 00:40:00	108.43	1900-01-06 00:40:00	3	0	0	0	0
2012-04-19 01:00:00	108.095	1900-01-06 01:00:00	4	0	0	0	0
2012-04-19 01:20:00	107.958	1900-01-06 01:20:00	5	0	0	0	0
2012-04-19 01:40:00	108.026	1900-01-06 01:40:00	6	0	0	0	0
2012-04-19 02:00:00	108.039	1900-01-06 02:00:00	7	0	0	0	0
2012-04-19 02:20:00	107.995	1900-01-06 02:20:00	8	0	0	0	0
2012-04-19 02:40:00	122.458	1900-01-06 02:40:00	9	104	4	0	108
2012-04-19 03:00:00	118.651	1900-01-06 03:00:00	10	98	5	0	103
2012-04-19 03:20:00	108.036	1900-01-06 03:20:00	11	0	0	0	0
2012-04-19 03:40:00	109.14	1900-01-06 03:40:00	12	0	0	0	0
2012-04-19 04:00:00	109.147	1900-01-06 04:00:00	13	0	0	0	0
2012-04-19 04:20:00	108.225	1900-01-06 04:20:00	14	0	0	0	0
2012-04-19 04:40:00	108.068	1900-01-06 04:40:00	15	0	0	0	0
2012-04-19 05:00:00	108.741	1900-01-06 05:00:00	16	0	0	0	0
2012-04-19 05:20:00	108.176	1900-01-06 05:20:00	17	0	0	0	0
2012-04-19 05:40:00	108.382	1900-01-06 05:40:00	18	0	0	0	0
2012-04-19 06:00:00	107.802	1900-01-06 06:00:00	19	0	0	0	0
2012-04-19 06:20:00	107.954	1900-01-06 06:20:00	20	0	0	0	0
2012-04-19 06:40:00	108.448	1900-01-06 06:40:00	21	0	0	0	0
2012-04-19 07:00:00	108.522	1900-01-06 07:00:00	22	0	0	0	0
2012-04-19 07:20:00	108.029	1900-01-06 07:20:00	23	0	0	0	0
2012-04-19 07:40:00	107.637	1900-01-06 07:40:00	24	0	0	0	0
2012-04-19 08:00:00	108.265	1900-01-06 08:00:00	25	0	0	0	0
2012-04-19 08:20:00	108.195	1900-01-06 08:20:00	26	0	0	0	0
2012-04-19 08:40:00	108.22	1900-01-06 08:40:00	27	0	0	0	0
2012-04-19 09:00:00	108.228	1900-01-06 09:00:00	28	0	0	0	0
2012-04-19 09:20:00	111.687	1900-01-06 09:20:00	29	0	0	0	0
2012-04-19 09:40:00	109.178	1900-01-06 09:40:00	30	13	0	0	13
2012-04-19 10:00:00	109.145	1900-01-06 10:00:00	31	0	0	0	0
2012-04-19 10:20:00	107.592	1900-01-06 10:20:00	32	0	0	0	0
2012-04-19 10:40:00	107.138	1900-01-06 10:40:00	33	0	0	0	0
2012-04-19 11:00:00	107.997	1900-01-06 11:00:00	34	0	0	0	0
2012-04-19 11:20:00	107.128	1900-01-06 11:20:00	35	0	0	0	0
2012-04-19 11:40:00	107.144	1900-01-06 11:40:00	36	0	0	0	0
2012-04-19 12:00:00	107.306	1900-01-06 12:00:00	37	0	0	0	0
2012-04-19 12:20:00	107.726	1900-01-06 12:20:00	38	0	0	0	0
2012-04-19 12:40:00	107.478	1900-01-06 12:40:00	39	0	0	0	0
2012-04-19 13:00:00	107.219	1900-01-06 13:00:00	40	0	0	0	0
2012-04-19 13:20:00	107.644	1900-01-06 13:20:00	41	0	0	0	0
2012-04-19 13:40:00	107.392	1900-01-06 13:40:00	42	0	0	0	0
2012-04-19 14:00:00	107.365	1900-01-06 14:00:00	43	0	0	0	0
2012-04-19 14:20:00	107.437	1900-01-06 14:20:00	44	0	0	0	0
2012-04-19 14:40:00	107.553	1900-01-06 14:40:00	45	0	0	0	0
2012-04-19 15:00:00	107.437	1900-01-06 15:00:00	46	0	0	0	0
2012-04-19 15:20:00	108.308	1900-01-06 15:20:00	47	0	0	0	0
2012-04-19 15:40:00	107.49	1900-01-06 15:40:00	48	0	0	0	0
2012-04-19 16:00:00	107.634	1900-01-06 16:00:00	49	0	0	0	0
2012-04-19 16:20:00	107.373	1900-01-06 16:20:00	50	0	0	0	0
2012-04-19 16:40:00	107.418	1900-01-06 16:40:00	51	0	0	0	0
2012-04-19 17:00:00	107.909	1900-01-06 17:00:00	52	0	0	0	0
2012-04-19 17:20:00	107.524	1900-01-06 17:20:00	53	0	0	0	0
2012-04-19 17:40:00	107.545	1900-01-06 17:40:00	54	0	0	0	0
2012-04-19 18:00:00	107.538	1900-01-06 18:00:00	55	0	0	0	0
2012-04-19 18:20:00	107.54	1900-01-06 18:20:00	56	0	0	0	0
2012-04-19 18:40:00	109.303	1900-01-06 18:40:00	57	0	0	0	0
2012-04-19 19:00:00	107.571	1900-01-06 19:00:00	58	0	0	0	0
2012-04-19 19:20:00	107.949	1900-01-06 19:20:00	59	0	0	0	0
2012-04-19 19:40:00	122.221	1900-01-06 19:40:00	60	72	8	0	80
2012-04-19 20:00:00	112.927	1900-01-06 20:00:00	61	32	0	0	32
2012-04-19 20:20:00	122.269	1900-01-06 20:20:00	62	92	0	1	93
2012-04-19 20:40:00	118.065	1900-01-06 20:40:00	63	103	0	0	103
2012-04-19 21:00:00	121.69	1900-01-06 21:00:00	64	58	0	0	58
2012-04-19 21:20:00	108.295	1900-01-06 21:20:00	65	0	0	0	0
2012-04-19 21:40:00	108.212	1900-01-06 21:40:00	66	0	0	0	0
2012-04-19 22:00:00	108.614	1900-01-06 22:00:00	67	3	0	0	3
2012-04-19 22:20:00	107.835	1900-01-06 22:20:00	68	0	0	0	0
2012-04-19 22:40:00	107.959	1900-01-06 22:40:00	69	0	0	0	0
2012-04-19 23:00:00	107.876	1900-01-06 23:00:00	70	0	0	0	0
2012-04-19 23:20:00	108.911	1900-01-06 23:20:00	71	16	0	0	16
2012-04-19 23:40:00	108.287	1900-01-06 23:40:00	72	0	0	0	0
2012-04-20	108.835	1900-01-07	1	0	0	0	0
2012-04-20 00:20:00	107.917	1900-01-07 00:20:00	2	0	0	0	0
2012-04-20 00:40:00	109.611	1900-01-07 00:40:00	3	0	0	0	0
2012-04-20 01:00:00	107.898	1900-01-07 01:00:00	4	0	0	0	0
2012-04-20 01:20:00	107.852	1900-01-07 01:20:00	5	0	0	0	0
2012-04-20 01:40:00	107.934	1900-01-07 01:40:00	6	0	0	0	0
2012-04-20 02:00:00	108.126	1900-01-07 02:00:00	7	0	0	0	0
2012-04-20 02:20:00	108.054	1900-01-07 02:20:00	8	0	0	0	0
2012-04-20 02:40:00	108.174	1900-01-07 02:40:00	9	0	0	0	0
2012-04-20 03:00:00	115.296	1900-01-07 03:00:00	10	33	0	0	33
2012-04-20 03:20:00	108.35	1900-01-07 03:20:00	11	22	0	0	22
2012-04-20 03:40:00	113.3	1900-01-07 03:40:00	12	35	0	0	35
2012-04-20 04:00:00	108.781	1900-01-07 04:00:00	13	4	0	0	4
2012-04-20 04:20:00	107.889	1900-01-07 04:20:00	14	0	0	0	0
2012-04-20 04:40:00	108.255	1900-01-07 04:40:00	15	0	0	0	0
2012-04-20 05:00:00	107.932	1900-01-07 05:00:00	16	0	0	0	0
2012-04-20 05:20:00	107.833	1900-01-07 05:20:00	17	0	0	0	0
2012-04-20 05:40:00	107.785	1900-01-07 05:40:00	18	0	0	0	0
2012-04-20 06:00:00	107.823	1900-01-07 06:00:00	19	0	0	0	0
2012-04-20 06:20:00	108.032	1900-01-07 06:20:00	20	0	0	0	0
2012-04-20 06:40:00	107.855	1900-01-07 06:40:00	21	0	0	0	0
2012-04-20 07:00:00	107.851	1900-01-07 07:00:00	22	0	0	0	0
2012-04-20 07:20:00	107.917	1900-01-07 07:20:00	23	0	0	0	0
2012-04-20 07:40:00	107.816	1900-01-07 07:40:00	24	0	0	0	0
2012-04-20 08:00:00	107.776	1900-01-07 08:00:00	25	0	0	0	0
2012-04-20 08:20:00	107.939	1900-01-07 08:20:00	26	0	0	0	0
2012-04-20 08:40:00	107.769	1900-01-07 08:40:00	27	0	0	0	0
2012-04-20 09:00:00	107.919	1900-01-07 09:00:00	28	0	0	0	0
2012-04-20 09:20:00	107.908	1900-01-07 09:20:00	29	0	0	0	0
2012-04-20 09:40:00	108.051	1900-01-07 09:40:00	30	0	0	0	0
2012-04-20 10:00:00	107.96	1900-01-07 10:00:00	31	0	0	0	0
2012-04-20 10:20:00	108.055	1900-01-07 10:20:00	32	0	0	0	0
2012-04-20 10:40:00	106.777	1900-01-07 10:40:00	33	0	0	0	0
2012-04-20 11:00:00	106.886	1900-01-07 11:00:00	34	0	0	0	0
2012-04-20 11:20:00	107.166	1900-01-07 11:20:00	35	0	0	0	0
2012-04-20 11:40:00	106.945	1900-01-07 11:40:00	36	0	0	0	0
2012-04-20 12:00:00	106.913	1900-01-07 12:00:00	37	0	0	0	0
2012-04-20 12:20:00	106.831	1900-01-07 12:20:00	38	0	0	0	0
2012-04-20 12:40:00	106.926	1900-01-07 12:40:00	39	0	0	0	0
2012-04-20 13:00:00	106.835	1900-01-07 13:00:00	40	0	0	0	0
2012-04-20 13:20:00	106.892	1900-01-07 13:20:00	41	0	0	0	0
2012-04-20 13:40:00	106.945	1900-01-07 13:40:00	42	0	0	0	0
2012-04-20 14:00:00	107.023	1900-01-07 14:00:00	43	0	0	0	0
2012-04-20 14:20:00	107.377	1900-01-07 14:20:00	44	0	0	0	0
2012-04-20 14:40:00	107.119	1900-01-07 14:40:00	45	0	0	0	0
2012-04-20 15:00:00	107.164	1900-01-07 15:00:00	46	0	0	0	0
2012-04-20 15:20:00	108.557	1900-01-07 15:20:00	47	0	0	0	0
2012-04-20 15:40:00	108.208	1900-01-07 15:40:00	48	0	0	0	0
2012-04-20 16:00:00	108.116	1900-01-07 16:00:00	49	0	0	0	0
2012-04-20 16:20:00	108.067	1900-01-07 16:20:00	50	0	0	0	0
2012-04-20 16:40:00	108.024	1900-01-07 16:40:00	51	0	0	0	0
2012-04-20 17:00:00	108.097	1900-01-07 17:00:00	52	0	0	0	0
2012-04-20 17:20:00	109.702	1900-01-07 17:20:00	53	0	0	0	0
2012-04-20 17:40:00	108.08	1900-01-07 17:40:00	54	0	0	0	0
2012-04-20 18:00:00	108.097	1900-01-07 18:00:00	55	0	0	0	0
2012-04-20 18:20:00	111.77	1900-01-07 18:20:00	56	0	0	0	0
2012-04-20 18:40:00	108.044	1900-01-07 18:40:00	57	0	0	0	0
2012-04-20 19:00:00	108.046	1900-01-07 19:00:00	58	0	0	0	0
2012-04-20 19:20:00	108.671	1900-01-07 19:20:00	59	0	0	0	0
2012-04-20 19:40:00	126.789	1900-01-07 19:40:00	60	99	11	1	111
2012-04-20 20:00:00	120.317	1900-01-07 20:00:00	61	71	0	0	71
2012-04-20 20:20:00	110.244	1900-01-07 20:20:00	62	10	0	0	10
2012-04-20 20:40:00	120.326	1900-01-07 20:40:00	63	107	4	0	111
2012-04-20 21:00:00	115.772	1900-01-07 21:00:00	64	14	3	0	17
2012-04-20 21:20:00	117.906	1900-01-07 21:20:00	65	37	0	0	37
2012-04-20 21:40:00	108.383	1900-01-07 21:40:00	66	0	0	0	0
2012-04-20 22:00:00	108.494	1900-01-07 22:00:00	67	0	0	0	0
2012-04-20 22:20:00	108.75	1900-01-07 22:20:00	68	0	0	0	0
2012-04-20 22:40:00	108.4	1900-01-07 22:40:00	69	0	0	0	0
2012-04-20 23:00:00	108.559	1900-01-07 23:00:00	70	0	0	0	0
2012-04-20 23:20:00	109.499	1900-01-07 23:20:00	71	0	0	0	0
2012-04-20 23:40:00	108.834	1900-01-07 23:40:00	72	0	0	0	0
2012-04-21	108.803	1900-01-08	1	0	0	0	0
2012-04-21 00:20:00	108.397	1900-01-08 00:20:00	2	0	0	0	0
2012-04-21 00:40:00	108.397	1900-01-08 00:40:00	3	0	0	0	0
2012-04-21 01:00:00	108.713	1900-01-08 01:00:00	4	0	0	0	0
2012-04-21 01:20:00	108.481	1900-01-08 01:20:00	5	0	0	0	0
2012-04-21 01:40:00	108.542	1900-01-08 01:40:00	6	0	0	0	0
2012-04-21 02:00:00	108.6	1900-01-08 02:00:00	7	0	0	0	0
2012-04-21 02:20:00	108.665	1900-01-08 02:20:00	8	0	0	0	0
2012-04-21 02:40:00	108.37	1900-01-08 02:40:00	9	0	0	0	0
2012-04-21 03:00:00	108.545	1900-01-08 03:00:00	10	0	0	0	0
2012-04-21 03:20:00	108.337	1900-01-08 03:20:00	11	0	0	0	0
2012-04-21 03:40:00	108.428	1900-01-08 03:40:00	12	0	0	0	0
2012-04-21 04:00:00	108.564	1900-01-08 04:00:00	13	0	0	0	0
2012-04-21 04:20:00	108.256	1900-01-08 04:20:00	14	0	0	0	0
2012-04-21 04:40:00	108.514	1900-01-08 04:40:00	15	0	0	0	0
2012-04-21 05:00:00	108.187	1900-01-08 05:00:00	16	0	0	0	0
2012-04-21 05:20:00	108.373	1900-01-08 05:20:00	17	0	0	0	0
2012-04-21 05:40:00	108.35	1900-01-08 05:40:00	18	0	0	0	0
2012-04-21 06:00:00	108.275	1900-01-08 06:00:00	19	0	0	0	0
2012-04-21 06:20:00	108.164	1900-01-08 06:20:00	20	0	0	0	0
2012-04-21 06:40:00	108.228	1900-01-08 06:40:00	21	0	0	0	0
2012-04-21 07:00:00	108.646	1900-01-08 07:00:00	22	0	0	0	0
2012-04-21 07:20:00	108.479	1900-01-08 07:20:00	23	0	0	0	0
2012-04-21 07:40:00	108.304	1900-01-08 07:40:00	24	0	0	0	0
2012-04-21 08:00:00	108.258	1900-01-08 08:00:00	25	0	0	0	0
2012-04-21 08:20:00	108.277	1900-01-08 08:20:00	26	0	0	0	0
2012-04-21 08:40:00	108.178	1900-01-08 08:40:00	27	0	0	0	0
2012-04-21 09:00:00	108.175	1900-01-08 09:00:00	28	0	0	0	0
2012-04-21 09:20:00	108.256	1900-01-08 09:20:00	29	0	0	0	0
2012-04-21 09:40:00	108.182	1900-01-08 09:40:00	30	0	0	0	0
2012-04-21 10:00:00	108.293	1900-01-08 10:00:00	31	0	0	0	0
2012-04-21 10:20:00	108.261	1900-01-08 10:20:00	32	0	0	0	0
2012-04-21 10:40:00	108.275	1900-01-08 10:40:00	33	0	0	0	0
2012-04-21 11:00:00	108.159	1900-01-08 11:00:00	34	0	0	0	0
2012-04-21 11:20:00	108.267	1900-01-08 11:20:00	35	0	0	0	0
2012-04-21 11:40:00	108.301	1900-01-08 11:40:00	36	0	0	0	0
2012-04-21 12:00:00	108.249	1900-01-08 12:00:00	37	0	0	0	0
2012-04-21 12:20:00	108.108	1900-01-08 12:20:00	38	0	0	0	0
2012-04-21 12:40:00	108.091	1900-01-08 12:40:00	39	0	0	0	0
2012-04-21 13:00:00	108.145	1900-01-08 13:00:00	40	0	0	0	0
2012-04-21 13:20:00	108.144	1900-01-08 13:20:00	41	0	0	0	0
2012-04-21 13:40:00	108.294	1900-01-08 13:40:00	42	0	0	0	0
2012-04-21 14:00:00	108.056	1900-01-08 14:00:00	43	0	0	0	0
2012-04-21 14:20:00	108.189	1900-01-08 14:20:00	44	0	0	0	0
2012-04-21 14:40:00	108.216	1900-01-08 14:40:00	45	0	0	0	0
2012-04-21 15:00:00	108.109	1900-01-08 15:00:00	46	0	0	0	0
2012-04-21 15:20:00	108.185	1900-01-08 15:20:00	47	0	0	0	0
2012-04-21 15:40:00	108.125	1900-01-08 15:40:00	48	0	0	0	0
2012-04-21 16:00:00	108.131	1900-01-08 16:00:00	49	0	0	0	0
2012-04-21 16:20:00	108.205	1900-01-08 16:20:00	50	0	0	0	0
2012-04-21 16:40:00	108.364	1900-01-08 16:40:00	51	0	0	0	0
2012-04-21 17:00:00	108.153	1900-01-08 17:00:00	52	0	0	0	0
2012-04-21 17:20:00	108.166	1900-01-08 17:20:00	53	0	0	0	0
2012-04-21 17:40:00	109.412	1900-01-08 17:40:00	54	0	0	0	0
2012-04-21 18:00:00	108.306	1900-01-08 18:00:00	55	0	0	0	0
2012-04-21 18:20:00	108.368	1900-01-08 18:20:00	56	0	0	0	0
2012-04-21 18:40:00	108.211	1900-01-08 18:40:00	57	0	0	0	0
2012-04-21 19:00:00	108.215	1900-01-08 19:00:00	58	0	0	0	0
2012-04-21 19:20:00	108.223	1900-01-08 19:20:00	59	0	0	0	0
2012-04-21 19:40:00	124.465	1900-01-08 19:40:00	60	68	5	0	73
2012-04-21 20:00:00	118.122	1900-01-08 20:00:00	61	47	6	0	53
2012-04-21 20:20:00	108.315	1900-01-08 20:20:00	62	0	0	0	0
2012-04-21 20:40:00	112.583	1900-01-08 20:40:00	63	10	1	0	11
2012-04-21 21:00:00	108.327	1900-01-08 21:00:00	64	0	0	0	0
2012-04-21 21:20:00	117.693	1900-01-08 21:20:00	65	59	0	0	59
2012-04-21 21:40:00	108.377	1900-01-08 21:40:00	66	0	0	0	0
2012-04-21 22:00:00	108.276	1900-01-08 22:00:00	67	0	0	0	0
2012-04-21 22:20:00	122.135	1900-01-08 22:20:00	68	99	4	0	103
2012-04-21 22:40:00	114.538	1900-01-08 22:40:00	69	48	4	0	52
2012-04-21 23:00:00	108.581	1900-01-08 23:00:00	70	0	0	0	0
2012-04-21 23:20:00	108.286	1900-01-08 23:20:00	71	0	0	0	0
2012-04-21 23:40:00	108.273	1900-01-08 23:40:00	72	0	0	0	0
2012-04-22	108.257	1900-01-09	1	0	0	0	0
2012-04-22 00:20:00	108.263	1900-01-09 00:20:00	2	0	0	0	0
2012-04-22 00:40:00	119.764	1900-01-09 00:40:00	3	78	3	0	81
2012-04-22 01:00:00	116.887	1900-01-09 01:00:00	4	66	4	0	70
2012-04-22 01:20:00	112.216	1900-01-09 01:20:00	5	36	0	0	36
2012-04-22 01:40:00	108.268	1900-01-09 01:40:00	6	0	0	0	0
2012-04-22 02:00:00	116.081	1900-01-09 02:00:00	7	38	0	0	38
2012-04-22 02:20:00	108.259	1900-01-09 02:20:00	8	0	0	0	0
2012-04-22 02:40:00	108.391	1900-01-09 02:40:00	9	0	0	0	0
2012-04-22 03:00:00	108.471	1900-01-09 03:00:00	10	0	0	0	0
2012-04-22 03:20:00	108.444	1900-01-09 03:20:00	11	0	0	0	0
2012-04-22 03:40:00	108.257	1900-01-09 03:40:00	12	0	0	0	0
2012-04-22 04:00:00	108.328	1900-01-09 04:00:00	13	0	0	0	0
2012-04-22 04:20:00	108.263	1900-01-09 04:20:00	14	0	0	0	0
2012-04-22 04:40:00	108.396	1900-01-09 04:40:00	15	0	0	0	0
2012-04-22 05:00:00	109.538	1900-01-09 05:00:00	16	3	0	0	3
2012-04-22 05:20:00	113.374	1900-01-09 05:20:00	17	10	0	0	10
2012-04-22 05:40:00	108.459	1900-01-09 05:40:00	18	0	0	0	0
2012-04-22 06:00:00	108.26	1900-01-09 06:00:00	19	0	0	0	0
2012-04-22 06:20:00	108.313	1900-01-09 06:20:00	20	0	0	0	0
2012-04-22 06:40:00	109.011	1900-01-09 06:40:00	21	0	0	0	0
2012-04-22 07:00:00	108.171	1900-01-09 07:00:00	22	0	0	0	0
2012-04-22 07:20:00	108.246	1900-01-09 07:20:00	23	0	0	0	0
2012-04-22 07:40:00	108.534	1900-01-09 07:40:00	24	0	0	0	0
2012-04-22 08:00:00	108.334	1900-01-09 08:00:00	25	0	0	0	0
2012-04-22 08:20:00	108.095	1900-01-09 08:20:00	26	0	0	0	0
2012-04-22 08:40:00	108.112	1900-01-09 08:40:00	27	0	0	0	0
2012-04-22 09:00:00	108.229	1900-01-09 09:00:00	28	0	0	0	0
2012-04-22 09:20:00	108.143	1900-01-09 09:20:00	29	0	0	0	0
2012-04-22 09:40:00	108.069	1900-01-09 09:40:00	30	0	0	0	0
2012-04-22 10:00:00	108.763	1900-01-09 10:00:00	31	0	0	0	0
2012-04-22 10:20:00	108.145	1900-01-09 10:20:00	32	0	0	0	0
2012-04-22 10:40:00	108.661	1900-01-09 10:40:00	33	0	0	0	0
2012-04-22 11:00:00	108.388	1900-01-09 11:00:00	34	0	0	0	0
2012-04-22 11:20:00	108.338	1900-01-09 11:20:00	35	0	0	0	0
2012-04-22 11:40:00	108.211	1900-01-09 11:40:00	36	0	0	0	0
2012-04-22 12:00:00	108.122	1900-01-09 12:00:00	37	0	0	0	0
2012-04-22 12:20:00	108.229	1900-01-09 12:20:00	38	0	0	0	0
2012-04-22 12:40:00	108.224	1900-01-09 12:40:00	39	0	0	0	0
2012-04-22 13:00:00	108.439	1900-01-09 13:00:00	40	0	0	0	0
2012-04-22 13:20:00	108.106	1900-01-09 13:20:00	41	0	0	0	0
2012-04-22 13:40:00	108.135	1900-01-09 13:40:00	42	0	0	0	0
2012-04-22 14:00:00	108.167	1900-01-09 14:00:00	43	0	0	0	0
2012-04-22 14:20:00	107.999	1900-01-09 14:20:00	44	0	0	0	0
2012-04-22 14:40:00	109.434	1900-01-09 14:40:00	45	0	0	0	0
2012-04-22 15:00:00	108.351	1900-01-09 15:00:00	46	0	0	0	0
2012-04-22 15:20:00	108.091	1900-01-09 15:20:00	47	0	0	0	0
2012-04-22 15:40:00	108.355	1900-01-09 15:40:00	48	0	0	0	0
2012-04-22 16:00:00	108.196	1900-01-09 16:00:00	49	0	0	0	0
2012-04-22 16:20:00	108.214	1900-01-09 16:20:00	50	0	0	0	0
2012-04-22 16:40:00	108.123	1900-01-09 16:40:00	51	0	0	0	0
2012-04-22 17:00:00	108.126	1900-01-09 17:00:00	52	0	0	0	0
2012-04-22 17:20:00	108.077	1900-01-09 17:20:00	53	0	0	0	0
2012-04-22 17:40:00	108.183	1900-01-09 17:40:00	54	0	0	0	0
2012-04-22 18:00:00	108.043	1900-01-09 18:00:00	55	0	0	0	0
2012-04-22 18:20:00	108.192	1900-01-09 18:20:00	56	0	0	0	0
2012-04-22 18:40:00	108.126	1900-01-09 18:40:00	57	0	0	0	0
2012-04-22 19:00:00	108.251	1900-01-09 19:00:00	58	0	0	0	0
2012-04-22 19:20:00	109.273	1900-01-09 19:20:00	59	0	0	0	0
2012-04-22 19:40:00	122.15	1900-01-09 19:40:00	60	74	13	0	87
2012-04-22 20:00:00	108.208	1900-01-09 20:00:00	61	0	0	0	0
2012-04-22 20:20:00	108.204	1900-01-09 20:20:00	62	0	0	0	0
2012-04-22 20:40:00	109.349	1900-01-09 20:40:00	63	0	0	0	0
2012-04-22 21:00:00	108.283	1900-01-09 21:00:00	64	0	0	0	0
2012-04-22 21:20:00	108.281	1900-01-09 21:20:00	65	0	0	0	0
2012-04-22 21:40:00	109.331	1900-01-09 21:40:00	66	0	0	0	0
2012-04-22 22:00:00	108.279	1900-01-09 22:00:00	67	0	0	0	0
2012-04-22 22:20:00	108.256	1900-01-09 22:20:00	68	0	0	0	0
2012-04-22 22:40:00	110.331	1900-01-09 22:40:00	69	0	0	0	0
2012-04-22 23:00:00	108.342	1900-01-09 23:00:00	70	0	0	0	0
2012-04-22 23:20:00	108.719	1900-01-09 23:20:00	71	0	0	0	0
2012-04-22 23:40:00	108.249	1900-01-09 23:40:00	72	0	0	0	0
2012-04-23	108.366	1900-01-10	1	0	0	0	0
2012-04-23 00:20:00	108.241	1900-01-10 00:20:00	2	0	0	0	0
2012-04-23 00:40:00	108.257	1900-01-10 00:40:00	3	0	0	0	0
2012-04-23 01:00:00	108.256	1900-01-10 01:00:00	4	0	0	0	0
2012-04-23 01:20:00	108.237	1900-01-10 01:20:00	5	0	0	0	0
2012-04-23 01:40:00	109.365	1900-01-10 01:40:00	6	0	0	0	0
2012-04-23 02:00:00	108.384	1900-01-10 02:00:00	7	0	0	0	0
2012-04-23 02:20:00	108.221	1900-01-10 02:20:00	8	0	0	0	0
2012-04-23 02:40:00	108.232	1900-01-10 02:40:00	9	0	0	0	0
2012-04-23 03:00:00	108.204	1900-01-10 03:00:00	10	0	0	0	0
2012-04-23 03:20:00	108.321	1900-01-10 03:20:00	11	0	0	0	0
2012-04-23 03:40:00	108.865	1900-01-10 03:40:00	12	0	0	0	0
2012-04-23 04:00:00	109.777	1900-01-10 04:00:00	13	0	0	0	0
2012-04-23 04:20:00	108.199	1900-01-10 04:20:00	14	0	0	0	0
2012-04-23 04:40:00	108.182	1900-01-10 04:40:00	15	0	0	0	0
2012-04-23 05:00:00	108.229	1900-01-10 05:00:00	16	0	0	0	0
2012-04-23 05:20:00	115.638	1900-01-10 05:20:00	17	29	0	0	29
2012-04-23 05:40:00	108.174	1900-01-10 05:40:00	18	0	0	0	0
2012-04-23 06:00:00	108.347	1900-01-10 06:00:00	19	0	0	0	0
2012-04-23 06:20:00	108.759	1900-01-10 06:20:00	20	1	0	0	1
2012-04-23 06:40:00	108.351	1900-01-10 06:40:00	21	3	0	0	3
2012-04-23 07:00:00	108.39	1900-01-10 07:00:00	22	0	0	0	0
2012-04-23 07:20:00	108.509	1900-01-10 07:20:00	23	0	0	0	0
2012-04-23 07:40:00	108.291	1900-01-10 07:40:00	24	0	0	0	0
2012-04-23 08:00:00	108.261	1900-01-10 08:00:00	25	0	0	0	0
2012-04-23 08:20:00	108.486	1900-01-10 08:20:00	26	0	0	0	0
2012-04-23 08:40:00	108.694	1900-01-10 08:40:00	27	0	0	0	0
2012-04-23 09:00:00	108.153	1900-01-10 09:00:00	28	0	0	0	0
2012-04-23 09:20:00	108.429	1900-01-10 09:20:00	29	0	0	0	0
2012-04-23 09:40:00	108.283	1900-01-10 09:40:00	30	0	0	0	0
2012-04-23 10:00:00	108.205	1900-01-10 10:00:00	31	0	0	0	0
2012-04-23 10:20:00	108.384	1900-01-10 10:20:00	32	0	0	0	0
2012-04-23 10:40:00	108.297	1900-01-10 10:40:00	33	0	0	0	0
2012-04-23 11:00:00	108.266	1900-01-10 11:00:00	34	0	0	0	0
2012-04-23 11:20:00	108.296	1900-01-10 11:20:00	35	0	0	0	0
2012-04-23 11:40:00	108.342	1900-01-10 11:40:00	36	0	0	0	0
2012-04-23 12:00:00	108.322	1900-01-10 12:00:00	37	0	0	0	0
2012-04-23 12:20:00	108.419	1900-01-10 12:20:00	38	0	0	0	0
2012-04-23 12:40:00	108.372	1900-01-10 12:40:00	39	0	0	0	0
2012-04-23 13:00:00	108.463	1900-01-10 13:00:00	40	1	0	0	1
2012-04-23 13:20:00	108.346	1900-01-10 13:20:00	41	0	0	0	0
2012-04-23 13:40:00	108.254	1900-01-10 13:40:00	42	0	0	0	0
2012-04-23 14:00:00	107.684	1900-01-10 14:00:00	43	0	0	0	0
2012-04-23 14:20:00	107.653	1900-01-10 14:20:00	44	0	0	0	0
2012-04-23 14:40:00	107.758	1900-01-10 14:40:00	45	0	0	0	0
2012-04-23 15:00:00	107.748	1900-01-10 15:00:00	46	0	0	0	0
2012-04-23 15:20:00	107.826	1900-01-10 15:20:00	47	0	0	0	0
2012-04-23 15:40:00	107.464	1900-01-10 15:40:00	48	0	0	0	0
2012-04-23 16:00:00	107.74	1900-01-10 16:00:00	49	0	0	0	0
2012-04-23 16:20:00	108.804	1900-01-10 16:20:00	50	0	0	0	0
2012-04-23 16:40:00	108.736	1900-01-10 16:40:00	51	0	0	0	0
2012-04-23 17:00:00	109.06	1900-01-10 17:00:00	52	0	0	0	0
2012-04-23 17:20:00	108.795	1900-01-10 17:20:00	53	0	0	0	0
2012-04-23 17:40:00	108.574	1900-01-10 17:40:00	54	0	0	0	0
2012-04-23 18:00:00	108.531	1900-01-10 18:00:00	55	0	0	0	0
2012-04-23 18:20:00	108.636	1900-01-10 18:20:00	56	0	0	0	0
2012-04-23 18:40:00	108.541	1900-01-10 18:40:00	57	0	0	0	0
2012-04-23 19:00:00	108.554	1900-01-10 19:00:00	58	0	0	0	0
2012-04-23 19:20:00	108.595	1900-01-10 19:20:00	59	0	0	0	0
2012-04-23 19:40:00	108.608	1900-01-10 19:40:00	60	0	0	0	0
2012-04-23 20:00:00	120.24	1900-01-10 20:00:00	61	78	5	0	83
2012-04-23 20:20:00	108.511	1900-01-10 20:20:00	62	0	0	0	0
2012-04-23 20:40:00	119.06	1900-01-10 20:40:00	63	51	2	0	53
2012-04-23 21:00:00	108.575	1900-01-10 21:00:00	64	0	0	0	0
2012-04-23 21:20:00	108.481	1900-01-10 21:20:00	65	0	0	0	0
2012-04-23 21:40:00	109.819	1900-01-10 21:40:00	66	0	0	0	0
2012-04-23 22:00:00	108.95	1900-01-10 22:00:00	67	0	0	0	0
2012-04-23 22:20:00	108.676	1900-01-10 22:20:00	68	0	0	0	0
2012-04-23 22:40:00	108.588	1900-01-10 22:40:00	69	0	0	0	0
2012-04-23 23:00:00	116.967	1900-01-10 23:00:00	70	39	0	0	39
2012-04-23 23:20:00	108.699	1900-01-10 23:20:00	71	0	0	0	0
2012-04-23 23:40:00	108.766	1900-01-10 23:40:00	72	0	0	0	0
2012-04-24	108.914	1900-01-11	1	0	0	0	0
2012-04-24 00:20:00	108.723	1900-01-11 00:20:00	2	0	0	0	0
2012-04-24 00:40:00	108.857	1900-01-11 00:40:00	3	0	0	0	0
2012-04-24 01:00:00	108.649	1900-01-11 01:00:00	4	0	0	0	0
2012-04-24 01:20:00	109.096	1900-01-11 01:20:00	5	0	0	0	0
2012-04-24 01:40:00	108.995	1900-01-11 01:40:00	6	0	0	0	0
2012-04-24 02:00:00	108.527	1900-01-11 02:00:00	7	0	0	0	0
2012-04-24 02:20:00	108.461	1900-01-11 02:20:00	8	0	0	0	0
2012-04-24 02:40:00	108.515	1900-01-11 02:40:00	9	0	0	0	0
2012-04-24 03:00:00	108.338	1900-01-11 03:00:00	10	0	0	0	0
2012-04-24 03:20:00	108.416	1900-01-11 03:20:00	11	0	0	0	0
2012-04-24 03:40:00	108.409	1900-01-11 03:40:00	12	0	0	0	0
2012-04-24 04:00:00	108.389	1900-01-11 04:00:00	13	0	0	0	0
2012-04-24 04:20:00	108.613	1900-01-11 04:20:00	14	0	0	0	0
2012-04-24 04:40:00	108.181	1900-01-11 04:40:00	15	0	0	0	0
2012-04-24 05:00:00	108.18	1900-01-11 05:00:00	16	0	0	0	0
2012-04-24 05:20:00	114.764	1900-01-11 05:20:00	17	0	0	0	0
2012-04-24 05:40:00	108.397	1900-01-11 05:40:00	18	0	0	0	0
2012-04-24 06:00:00	108.176	1900-01-11 06:00:00	19	0	0	0	0
2012-04-24 06:20:00	108.434	1900-01-11 06:20:00	20	0	0	0	0
2012-04-24 06:40:00	108.417	1900-01-11 06:40:00	21	0	0	0	0
2012-04-24 07:00:00	108.178	1900-01-11 07:00:00	22	0	0	0	0
2012-04-24 07:20:00	108.477	1900-01-11 07:20:00	23	0	0	0	0
2012-04-24 07:40:00	108.182	1900-01-11 07:40:00	24	0	0	0	0
2012-04-24 08:00:00	108.142	1900-01-11 08:00:00	25	0	0	0	0
2012-04-24 08:20:00	108.104	1900-01-11 08:20:00	26	0	0	0	0
2012-04-24 08:40:00	108.128	1900-01-11 08:40:00	27	0	0	0	0
2012-04-24 09:00:00	108.204	1900-01-11 09:00:00	28	0	0	0	0
2012-04-24 09:20:00	108.218	1900-01-11 09:20:00	29	0	0	0	0
2012-04-24 09:40:00	108.007	1900-01-11 09:40:00	30	0	0	0	0
2012-04-24 10:00:00	107.456	1900-01-11 10:00:00	31	0	0	0	0
2012-04-24 10:20:00	108.623	1900-01-11 10:20:00	32	0	0	0	0
2012-04-24 10:40:00	112.594	1900-01-11 10:40:00	33	7	0	0	7
2012-04-24 11:00:00	110.335	1900-01-11 11:00:00	34	9	3	0	12
2012-04-24 11:20:00	107.664	1900-01-11 11:20:00	35	0	0	0	0
2012-04-24 11:40:00	107.704	1900-01-11 11:40:00	36	0	0	0	0
2012-04-24 12:00:00	107.503	1900-01-11 12:00:00	37	0	0	0	0
2012-04-24 12:20:00	107.556	1900-01-11 12:20:00	38	0	0	0	0
2012-04-24 12:40:00	107.548	1900-01-11 12:40:00	39	0	0	0	0
2012-04-24 13:00:00	107.851	1900-01-11 13:00:00	40	2	0	0	2
2012-04-24 13:20:00	108.302	1900-01-11 13:20:00	41	0	0	0	0
2012-04-24 13:40:00	107.272	1900-01-11 13:40:00	42	0	0	0	0
2012-04-24 14:00:00	107.234	1900-01-11 14:00:00	43	0	0	0	0
2012-04-24 14:20:00	107.424	1900-01-11 14:20:00	44	0	0	0	0
2012-04-24 14:40:00	107.323	1900-01-11 14:40:00	45	0	0	0	0
2012-04-24 15:00:00	107.302	1900-01-11 15:00:00	46	0	0	0	0
2012-04-24 15:20:00	108.105	1900-01-11 15:20:00	47	0	0	0	0
2012-04-24 15:40:00	107.246	1900-01-11 15:40:00	48	0	0	0	0
2012-04-24 16:00:00	107.373	1900-01-11 16:00:00	49	0	0	0	0
2012-04-24 16:20:00	107.242	1900-01-11 16:20:00	50	0	0	0	0
2012-04-24 16:40:00	107.431	1900-01-11 16:40:00	51	0	0	0	0
2012-04-24 17:00:00	107.491	1900-01-11 17:00:00	52	0	0	0	0
2012-04-24 17:20:00	107.571	1900-01-11 17:20:00	53	0	0	0	0
2012-04-24 17:40:00	107.651	1900-01-11 17:40:00	54	0	0	0	0
2012-04-24 18:00:00	107.37	1900-01-11 18:00:00	55	0	0	0	0
2012-04-24 18:20:00	107.393	1900-01-11 18:20:00	56	0	0	0	0
2012-04-24 18:40:00	107.36	1900-01-11 18:40:00	57	0	0	0	0
2012-04-24 19:00:00	107.422	1900-01-11 19:00:00	58	0	0	0	0
2012-04-24 19:20:00	107.44	1900-01-11 19:20:00	59	0	0	0	0
2012-04-24 19:40:00	107.401	1900-01-11 19:40:00	60	0	0	0	0
2012-04-24 20:00:00	107.456	1900-01-11 20:00:00	61	0	0	0	0
2012-04-24 20:20:00	121.206	1900-01-11 20:20:00	62	46	0	0	46
2012-04-24 20:40:00	107.346	1900-01-11 20:40:00	63	3	0	0	3
2012-04-24 21:00:00	107.949	1900-01-11 21:00:00	64	0	0	0	0
2012-04-24 21:20:00	107.233	1900-01-11 21:20:00	65	0	0	0	0
2012-04-24 21:40:00	108.154	1900-01-11 21:40:00	66	0	0	0	0
2012-04-24 22:00:00	108.884	1900-01-11 22:00:00	67	0	0	0	0
2012-04-24 22:20:00	107.479	1900-01-11 22:20:00	68	0	0	0	0
2012-04-24 22:40:00	107.424	1900-01-11 22:40:00	69	0	0	0	0
2012-04-24 23:00:00	107.184	1900-01-11 23:00:00	70	0	0	0	0
2012-04-24 23:20:00	107.506	1900-01-11 23:20:00	71	0	0	0	0
2012-04-24 23:40:00	107.437	1900-01-11 23:40:00	72	0	0	0	0
2012-04-25	109.458	1900-01-12	1	0	0	0	0
2012-04-25 00:20:00	107.221	1900-01-12 00:20:00	2	0	0	0	0
2012-04-25 00:40:00	107.187	1900-01-12 00:40:00	3	0	0	0	0
2012-04-25 01:00:00	107.179	1900-01-12 01:00:00	4	0	0	0	0
2012-04-25 01:20:00	107.189	1900-01-12 01:20:00	5	0	0	0	0
2012-04-25 01:40:00	107.023	1900-01-12 01:40:00	6	0	0	0	0
2012-04-25 02:00:00	107.377	1900-01-12 02:00:00	7	0	0	0	0
2012-04-25 02:20:00	107.572	1900-01-12 02:20:00	8	0	0	0	0
2012-04-25 02:40:00	107.087	1900-01-12 02:40:00	9	0	0	0	0
2012-04-25 03:00:00	107.164	1900-01-12 03:00:00	10	0	0	0	0
2012-04-25 03:20:00	107.418	1900-01-12 03:20:00	11	0	0	0	0
2012-04-25 03:40:00	107.259	1900-01-12 03:40:00	12	0	0	0	0
2012-04-25 04:00:00	115.83	1900-01-12 04:00:00	13	24	0	0	24
2012-04-25 04:20:00	114.409	1900-01-12 04:20:00	14	29	0	0	29
2012-04-25 04:40:00	107.659	1900-01-12 04:40:00	15	1	0	0	1
2012-04-25 05:00:00	106.988	1900-01-12 05:00:00	16	0	0	0	0
2012-04-25 05:20:00	107.23	1900-01-12 05:20:00	17	0	0	0	0
2012-04-25 05:40:00	108.356	1900-01-12 05:40:00	18	0	0	0	0
2012-04-25 06:00:00	106.994	1900-01-12 06:00:00	19	0	0	0	0
2012-04-25 06:20:00	107.643	1900-01-12 06:20:00	20	0	0	0	0
2012-04-25 06:40:00	108.27	1900-01-12 06:40:00	21	0	0	0	0
2012-04-25 07:00:00	106.91	1900-01-12 07:00:00	22	0	0	0	0
2012-04-25 07:20:00	107.361	1900-01-12 07:20:00	23	0	0	0	0
2012-04-25 07:40:00	107.048	1900-01-12 07:40:00	24	0	0	0	0
2012-04-25 08:00:00	107.101	1900-01-12 08:00:00	25	0	0	0	0
2012-04-25 08:20:00	107.614	1900-01-12 08:20:00	26	0	0	0	0
2012-04-25 08:40:00	107.125	1900-01-12 08:40:00	27	0	0	0	0
2012-04-25 09:00:00	106.967	1900-01-12 09:00:00	28	0	0	0	0
2012-04-25 09:20:00	106.417	1900-01-12 09:20:00	29	0	0	0	0
2012-04-25 09:40:00	106.625	1900-01-12 09:40:00	30	0	0	0	0
2012-04-25 10:00:00	106.801	1900-01-12 10:00:00	31	0	0	0	0
2012-04-25 10:20:00	107.015	1900-01-12 10:20:00	32	0	0	0	0
2012-04-25 10:40:00	106.756	1900-01-12 10:40:00	33	0	0	0	0
2012-04-25 11:00:00	105.916	1900-01-12 11:00:00	34	0	0	0	0
2012-04-25 11:20:00	105.94	1900-01-12 11:20:00	35	0	0	0	0
2012-04-25 11:40:00	106.009	1900-01-12 11:40:00	36	0	0	0	0
2012-04-25 12:00:00	105.824	1900-01-12 12:00:00	37	0	0	0	0
2012-04-25 12:20:00	105.833	1900-01-12 12:20:00	38	0	0	0	0
2012-04-25 12:40:00	106.023	1900-01-12 12:40:00	39	0	0	0	0
2012-04-25 13:00:00	106.117	1900-01-12 13:00:00	40	0	0	0	0
2012-04-25 13:20:00	106.141	1900-01-12 13:20:00	41	0	0	0	0
2012-04-25 13:40:00	106.096	1900-01-12 13:40:00	42	0	0	0	0
2012-04-25 14:00:00	106.116	1900-01-12 14:00:00	43	0	0	0	0
2012-04-25 14:20:00	124.254	1900-01-12 14:20:00	44	0	0	0	0
2012-04-25 14:40:00	106.711	1900-01-12 14:40:00	45	0	0	0	0
2012-04-25 15:00:00	106.266	1900-01-12 15:00:00	46	0	0	0	0
2012-04-25 15:20:00	106.211	1900-01-12 15:20:00	47	0	0	0	0
2012-04-25 15:40:00	106.336	1900-01-12 15:40:00	48	0	0	0	0
2012-04-25 16:00:00	106.705	1900-01-12 16:00:00	49	0	0	0	0
2012-04-25 16:20:00	107.99	1900-01-12 16:20:00	50	0	0	0	0
2012-04-25 16:40:00	108.1	1900-01-12 16:40:00	51	0	0	0	0
2012-04-25 17:00:00	108.144	1900-01-12 17:00:00	52	0	0	0	0
2012-04-25 17:20:00	108.393	1900-01-12 17:20:00	53	0	0	0	0
2012-04-25 17:40:00	111.456	1900-01-12 17:40:00	54	0	0	0	0
2012-04-25 18:00:00	108.308	1900-01-12 18:00:00	55	0	0	0	0
2012-04-25 18:20:00	108.475	1900-01-12 18:20:00	56	0	0	0	0
2012-04-25 18:40:00	108.433	1900-01-12 18:40:00	57	0	0	0	0
2012-04-25 19:00:00	108.399	1900-01-12 19:00:00	58	0	0	0	0
2012-04-25 19:20:00	108.583	1900-01-12 19:20:00	59	0	0	0	0
2012-04-25 19:40:00	114.605	1900-01-12 19:40:00	60	13	0	0	13
2012-04-25 20:00:00	120.175	1900-01-12 20:00:00	61	42	0	0	42
2012-04-25 20:20:00	108.858	1900-01-12 20:20:00	62	0	0	0	0
2012-04-25 20:40:00	109.474	1900-01-12 20:40:00	63	5	0	0	5
2012-04-25 21:00:00	109.126	1900-01-12 21:00:00	64	0	0	0	0
2012-04-25 21:20:00	108.824	1900-01-12 21:20:00	65	0	0	0	0
2012-04-25 21:40:00	108.383	1900-01-12 21:40:00	66	0	0	0	0
2012-04-25 22:00:00	108.247	1900-01-12 22:00:00	67	0	0	0	0
2012-04-25 22:20:00	108.344	1900-01-12 22:20:00	68	0	0	0	0
2012-04-25 22:40:00	109.768	1900-01-12 22:40:00	69	0	0	0	0
2012-04-25 23:00:00	114.503	1900-01-12 23:00:00	70	0	0	0	0
2012-04-25 23:20:00	108.583	1900-01-12 23:20:00	71	0	0	0	0
2012-04-25 23:40:00	114.601	1900-01-12 23:40:00	72	0	0	0	0
2012-04-26	108.707	1900-01-13	1	0	0	0	0
2012-04-26 00:20:00	108.748	1900-01-13 00:20:00	2	0	0	0	0
2012-04-26 00:40:00	108.788	1900-01-13 00:40:00	3	0	0	0	0
2012-04-26 01:00:00	109.687	1900-01-13 01:00:00	4	0	0	0	0
2012-04-26 01:20:00	108.882	1900-01-13 01:20:00	5	0	0	0	0
2012-04-26 01:40:00	108.959	1900-01-13 01:40:00	6	1	0	0	1
2012-04-26 02:00:00	108.931	1900-01-13 02:00:00	7	0	0	0	0
2012-04-26 02:20:00	109.769	1900-01-13 02:20:00	8	0	0	0	0
2012-04-26 02:40:00	108.941	1900-01-13 02:40:00	9	0	0	0	0
2012-04-26 03:00:00	108.981	1900-01-13 03:00:00	10	0	0	0	0
2012-04-26 03:20:00	108.943	1900-01-13 03:20:00	11	0	0	0	0
2012-04-26 03:40:00	110.488	1900-01-13 03:40:00	12	14	0	0	14
2012-04-26 04:00:00	122.506	1900-01-13 04:00:00	13	91	5	0	96
2012-04-26 04:20:00	116.597	1900-01-13 04:20:00	14	50	0	1	51
2012-04-26 04:40:00	108.79	1900-01-13 04:40:00	15	0	0	0	0
2012-04-26 05:00:00	109.029	1900-01-13 05:00:00	16	0	0	0	0
2012-04-26 05:20:00	108.951	1900-01-13 05:20:00	17	0	0	0	0
2012-04-26 05:40:00	108.803	1900-01-13 05:40:00	18	0	0	0	0
2012-04-26 06:00:00	108.727	1900-01-13 06:00:00	19	0	0	0	0
2012-04-26 06:20:00	108.488	1900-01-13 06:20:00	20	0	0	0	0
2012-04-26 06:40:00	108.764	1900-01-13 06:40:00	21	0	0	0	0
2012-04-26 07:00:00	108.507	1900-01-13 07:00:00	22	0	0	0	0
2012-04-26 07:20:00	108.5	1900-01-13 07:20:00	23	0	0	0	0
2012-04-26 07:40:00	108.413	1900-01-13 07:40:00	24	0	0	0	0
2012-04-26 08:00:00	109.615	1900-01-13 08:00:00	25	0	0	0	0
2012-04-26 08:20:00	109.767	1900-01-13 08:20:00	26	0	0	0	0
2012-04-26 08:40:00	109.77	1900-01-13 08:40:00	27	0	0	0	0
2012-04-26 09:00:00	109.536	1900-01-13 09:00:00	28	0	0	0	0
2012-04-26 09:20:00	109.029	1900-01-13 09:20:00	29	0	0	0	0
2012-04-26 09:40:00	110.757	1900-01-13 09:40:00	30	0	0	0	0
2012-04-26 10:00:00	108.005	1900-01-13 10:00:00	31	9	4	0	13
2012-04-26 10:20:00	108.377	1900-01-13 10:20:00	32	0	0	0	0
2012-04-26 10:40:00	107.823	1900-01-13 10:40:00	33	0	0	0	0
2012-04-26 11:00:00	108.795	1900-01-13 11:00:00	34	0	0	0	0
2012-04-26 11:20:00	108.014	1900-01-13 11:20:00	35	0	0	0	0
2012-04-26 11:40:00	108.097	1900-01-13 11:40:00	36	0	0	0	0
2012-04-26 12:00:00	108.204	1900-01-13 12:00:00	37	0	0	0	0
2012-04-26 12:20:00	108.118	1900-01-13 12:20:00	38	0	0	0	0
2012-04-26 12:40:00	107.969	1900-01-13 12:40:00	39	0	0	0	0
2012-04-26 13:00:00	108.121	1900-01-13 13:00:00	40	0	0	0	0
2012-04-26 13:20:00	107.987	1900-01-13 13:20:00	41	0	0	0	0
2012-04-26 13:40:00	108.638	1900-01-13 13:40:00	42	0	0	0	0
2012-04-26 14:00:00	108.054	1900-01-13 14:00:00	43	0	0	0	0
2012-04-26 14:20:00	108.388	1900-01-13 14:20:00	44	0	0	0	0
2012-04-26 14:40:00	108.152	1900-01-13 14:40:00	45	0	0	0	0
2012-04-26 15:00:00	108.338	1900-01-13 15:00:00	46	1	0	0	1
2012-04-26 15:20:00	108.172	1900-01-13 15:20:00	47	0	0	0	0
2012-04-26 15:40:00	108.086	1900-01-13 15:40:00	48	0	0	0	0
2012-04-26 16:00:00	108.18	1900-01-13 16:00:00	49	0	0	0	0
2012-04-26 16:20:00	108.055	1900-01-13 16:20:00	50	0	0	0	0
2012-04-26 16:40:00	108.141	1900-01-13 16:40:00	51	0	0	0	0
2012-04-26 17:00:00	108.813	1900-01-13 17:00:00	52	0	0	0	0
2012-04-26 17:20:00	108.295	1900-01-13 17:20:00	53	0	0	0	0
2012-04-26 17:40:00	108.378	1900-01-13 17:40:00	54	0	0	0	0
2012-04-26 18:00:00	109.075	1900-01-13 18:00:00	55	0	0	0	0
2012-04-26 18:20:00	108.505	1900-01-13 18:20:00	56	0	0	0	0
2012-04-26 18:40:00	108.427	1900-01-13 18:40:00	57	0	0	0	0
2012-04-26 19:00:00	108.827	1900-01-13 19:00:00	58	1	0	0	1
2012-04-26 19:20:00	108.696	1900-01-13 19:20:00	59	0	0	0	0
2012-04-26 19:40:00	108.823	1900-01-13 19:40:00	60	1	0	0	1
2012-04-26 20:00:00	122.789	1900-01-13 20:00:00	61	62	0	0	62
2012-04-26 20:20:00	125.032	1900-01-13 20:20:00	62	105	4	0	109
2012-04-26 20:40:00	124.107	1900-01-13 20:40:00	63	80	8	0	88
2012-04-26 21:00:00	119.474	1900-01-13 21:00:00	64	59	4	0	63
2012-04-26 21:20:00	119.038	1900-01-13 21:20:00	65	58	6	0	64
2012-04-26 21:40:00	115.647	1900-01-13 21:40:00	66	22	0	0	22
2012-04-26 22:00:00	121.457	1900-01-13 22:00:00	67	71	3	0	74
2012-04-26 22:20:00	119.929	1900-01-13 22:20:00	68	62	0	0	62
2012-04-26 22:40:00	115.231	1900-01-13 22:40:00	69	23	0	0	23
2012-04-26 23:00:00	108.607	1900-01-13 23:00:00	70	0	0	0	0
2012-04-26 23:20:00	108.713	1900-01-13 23:20:00	71	0	0	0	0
2012-04-26 23:40:00	108.845	1900-01-13 23:40:00	72	0	0	0	0
2012-04-27	108.838	1900-01-14	1	0	0	0	0
2012-04-27 00:20:00	108.958	1900-01-14 00:20:00	2	0	0	0	0
2012-04-27 00:40:00	109.054	1900-01-14 00:40:00	3	0	0	0	0
2012-04-27 01:00:00	109.13	1900-01-14 01:00:00	4	0	0	0	0
2012-04-27 01:20:00	108.761	1900-01-14 01:20:00	5	0	0	0	0
2012-04-27 01:40:00	109.375	1900-01-14 01:40:00	6	0	0	0	0
2012-04-27 02:00:00	109.024	1900-01-14 02:00:00	7	0	0	0	0
2012-04-27 02:20:00	112.589	1900-01-14 02:20:00	8	15	0	0	15
2012-04-27 02:40:00	109.883	1900-01-14 02:40:00	9	16	1	0	17
2012-04-27 03:00:00	108.72	1900-01-14 03:00:00	10	0	0	0	0
2012-04-27 03:20:00	108.638	1900-01-14 03:20:00	11	0	0	0	0
2012-04-27 03:40:00	108.921	1900-01-14 03:40:00	12	0	0	0	0
2012-04-27 04:00:00	108.602	1900-01-14 04:00:00	13	0	0	0	0
2012-04-27 04:20:00	108.747	1900-01-14 04:20:00	14	0	0	0	0
2012-04-27 04:40:00	109.068	1900-01-14 04:40:00	15	0	0	0	0
2012-04-27 05:00:00	108.693	1900-01-14 05:00:00	16	0	0	0	0
2012-04-27 05:20:00	108.532	1900-01-14 05:20:00	17	0	0	0	0
2012-04-27 05:40:00	108.427	1900-01-14 05:40:00	18	0	0	0	0
2012-04-27 06:00:00	108.524	1900-01-14 06:00:00	19	0	0	0	0
2012-04-27 06:20:00	108.456	1900-01-14 06:20:00	20	0	0	0	0
2012-04-27 06:40:00	108.398	1900-01-14 06:40:00	21	0	0	0	0
2012-04-27 07:00:00	108.696	1900-01-14 07:00:00	22	0	0	0	0
2012-04-27 07:20:00	108.594	1900-01-14 07:20:00	23	0	0	0	0
2012-04-27 07:40:00	108.451	1900-01-14 07:40:00	24	0	0	0	0
2012-04-27 08:00:00	108.403	1900-01-14 08:00:00	25	0	0	0	0
2012-04-27 08:20:00	108.322	1900-01-14 08:20:00	26	0	0	0	0
2012-04-27 08:40:00	108.367	1900-01-14 08:40:00	27	0	0	0	0
2012-04-27 09:00:00	108.928	1900-01-14 09:00:00	28	0	0	0	0
2012-04-27 09:20:00	108.236	1900-01-14 09:20:00	29	0	0	0	0
2012-04-27 09:40:00	108.071	1900-01-14 09:40:00	30	0	0	0	0
2012-04-27 10:00:00	108.069	1900-01-14 10:00:00	31	0	0	0	0
2012-04-27 10:20:00	107.964	1900-01-14 10:20:00	32	0	0	0	0
2012-04-27 10:40:00	108.157	1900-01-14 10:40:00	33	0	0	0	0
2012-04-27 11:00:00	108.004	1900-01-14 11:00:00	34	0	0	0	0
2012-04-27 11:20:00	107.388	1900-01-14 11:20:00	35	0	0	0	0
2012-04-27 11:40:00	107.526	1900-01-14 11:40:00	36	0	0	0	0
2012-04-27 12:00:00	107.548	1900-01-14 12:00:00	37	0	0	0	0
2012-04-27 12:20:00	107.523	1900-01-14 12:20:00	38	0	0	0	0
2012-04-27 12:40:00	107.505	1900-01-14 12:40:00	39	0	0	0	0
2012-04-27 13:00:00	107.394	1900-01-14 13:00:00	40	0	0	0	0
2012-04-27 13:20:00	107.355	1900-01-14 13:20:00	41	0	0	0	0
2012-04-27 13:40:00	107.475	1900-01-14 13:40:00	42	0	0	0	0
2012-04-27 14:00:00	107.561	1900-01-14 14:00:00	43	0	0	0	0
2012-04-27 14:20:00	107.548	1900-01-14 14:20:00	44	0	0	0	0
2012-04-27 14:40:00	107.576	1900-01-14 14:40:00	45	0	0	0	0
2012-04-27 15:00:00	107.475	1900-01-14 15:00:00	46	0	0	0	0
2012-04-27 15:20:00	108.401	1900-01-14 15:20:00	47	0	0	0	0
2012-04-27 15:40:00	108.597	1900-01-14 15:40:00	48	0	0	0	0
2012-04-27 16:00:00	108.732	1900-01-14 16:00:00	49	0	0	0	0
2012-04-27 16:20:00	108.628	1900-01-14 16:20:00	50	0	0	0	0
2012-04-27 16:40:00	108.713	1900-01-14 16:40:00	51	0	0	0	0
2012-04-27 17:00:00	108.577	1900-01-14 17:00:00	52	0	0	0	0
2012-04-27 17:20:00	108.431	1900-01-14 17:20:00	53	0	0	0	0
2012-04-27 17:40:00	108.492	1900-01-14 17:40:00	54	0	0	0	0
2012-04-27 18:00:00	108.446	1900-01-14 18:00:00	55	0	0	0	0
2012-04-27 18:20:00	108.555	1900-01-14 18:20:00	56	0	0	0	0
2012-04-27 18:40:00	108.51	1900-01-14 18:40:00	57	0	0	0	0
2012-04-27 19:00:00	108.597	1900-01-14 19:00:00	58	0	0	0	0
2012-04-27 19:20:00	108.561	1900-01-14 19:20:00	59	0	0	0	0
2012-04-27 19:40:00	118.861	1900-01-14 19:40:00	60	55	4	0	59
2012-04-27 20:00:00	122.259	1900-01-14 20:00:00	61	62	16	0	78
2012-04-27 20:20:00	122.117	1900-01-14 20:20:00	62	73	5	1	79
2012-04-27 20:40:00	110.4	1900-01-14 20:40:00	63	23	6	0	29
2012-04-27 21:00:00	116.69	1900-01-14 21:00:00	64	9	0	0	9
2012-04-27 21:20:00	115.746	1900-01-14 21:20:00	65	0	0	0	0
2012-04-27 21:40:00	119.596	1900-01-14 21:40:00	66	45	4	0	49
2012-04-27 22:00:00	119.273	1900-01-14 22:00:00	67	34	4	0	38
2012-04-27 22:20:00	108.668	1900-01-14 22:20:00	68	0	0	0	0
2012-04-27 22:40:00	108.661	1900-01-14 22:40:00	69	0	0	0	0
2012-04-27 23:00:00	108.623	1900-01-14 23:00:00	70	0	0	0	0
2012-04-27 23:20:00	113.702	1900-01-14 23:20:00	71	8	0	0	8
2012-04-27 23:40:00	117.596	1900-01-14 23:40:00	72	12	0	0	12
2012-04-28	109.066	1900-01-15	1	0	0	0	0
2012-04-28 00:20:00	108.624	1900-01-15 00:20:00	2	0	0	0	0
2012-04-28 00:40:00	108.767	1900-01-15 00:40:00	3	0	0	0	0
2012-04-28 01:00:00	108.566	1900-01-15 01:00:00	4	0	0	0	0
2012-04-28 01:20:00	108.604	1900-01-15 01:20:00	5	0	0	0	0
2012-04-28 01:40:00	108.52	1900-01-15 01:40:00	6	0	0	0	0
2012-04-28 02:00:00	108.419	1900-01-15 02:00:00	7	0	0	0	0
2012-04-28 02:20:00	108.527	1900-01-15 02:20:00	8	0	0	0	0
2012-04-28 02:40:00	108.996	1900-01-15 02:40:00	9	0	0	0	0
2012-04-28 03:00:00	108.565	1900-01-15 03:00:00	10	0	0	0	0
2012-04-28 03:20:00	108.531	1900-01-15 03:20:00	11	0	0	0	0
2012-04-28 03:40:00	108.533	1900-01-15 03:40:00	12	0	0	0	0
2012-04-28 04:00:00	108.892	1900-01-15 04:00:00	13	0	0	0	0
2012-04-28 04:20:00	108.777	1900-01-15 04:20:00	14	0	0	0	0
2012-04-28 04:40:00	108.47	1900-01-15 04:40:00	15	0	0	0	0
2012-04-28 05:00:00	108.458	1900-01-15 05:00:00	16	0	0	0	0
2012-04-28 05:20:00	108.438	1900-01-15 05:20:00	17	0	0	0	0
2012-04-28 05:40:00	108.433	1900-01-15 05:40:00	18	0	0	0	0
2012-04-28 06:00:00	108.672	1900-01-15 06:00:00	19	0	0	0	0
2012-04-28 06:20:00	108.441	1900-01-15 06:20:00	20	0	0	0	0
2012-04-28 06:40:00	108.315	1900-01-15 06:40:00	21	0	0	0	0
2012-04-28 07:00:00	108.282	1900-01-15 07:00:00	22	0	0	0	0
2012-04-28 07:20:00	108.305	1900-01-15 07:20:00	23	0	0	0	0
2012-04-28 07:40:00	108.314	1900-01-15 07:40:00	24	0	0	0	0
2012-04-28 08:00:00	108.337	1900-01-15 08:00:00	25	0	0	0	0
2012-04-28 08:20:00	108.386	1900-01-15 08:20:00	26	0	0	0	0
2012-04-28 08:40:00	108.38	1900-01-15 08:40:00	27	0	0	0	0
2012-04-28 09:00:00	108.462	1900-01-15 09:00:00	28	0	0	0	0
2012-04-28 09:20:00	108.507	1900-01-15 09:20:00	29	0	0	0	0
2012-04-28 09:40:00	108.684	1900-01-15 09:40:00	30	0	0	0	0
2012-04-28 10:00:00	108.846	1900-01-15 10:00:00	31	0	0	0	0
2012-04-28 10:20:00	108.55	1900-01-15 10:20:00	32	0	0	0	0
2012-04-28 10:40:00	108.634	1900-01-15 10:40:00	33	0	0	0	0
2012-04-28 11:00:00	108.551	1900-01-15 11:00:00	34	0	0	0	0
2012-04-28 11:20:00	108.729	1900-01-15 11:20:00	35	0	0	0	0
2012-04-28 11:40:00	108.561	1900-01-15 11:40:00	36	0	0	0	0
2012-04-28 12:00:00	108.667	1900-01-15 12:00:00	37	0	0	0	0
2012-04-28 12:20:00	108.602	1900-01-15 12:20:00	38	0	0	0	0
2012-04-28 12:40:00	108.557	1900-01-15 12:40:00	39	0	0	0	0
2012-04-28 13:00:00	108.52	1900-01-15 13:00:00	40	0	0	0	0
2012-04-28 13:20:00	108.789	1900-01-15 13:20:00	41	0	0	0	0
2012-04-28 13:40:00	108.456	1900-01-15 13:40:00	42	0	0	0	0
2012-04-28 14:00:00	108.401	1900-01-15 14:00:00	43	0	0	0	0
2012-04-28 14:20:00	108.704	1900-01-15 14:20:00	44	0	0	0	0
2012-04-28 14:40:00	108.613	1900-01-15 14:40:00	45	0	0	0	0
2012-04-28 15:00:00	108.461	1900-01-15 15:00:00	46	0	0	0	0
2012-04-28 15:20:00	108.353	1900-01-15 15:20:00	47	0	0	0	0
2012-04-28 15:40:00	108.405	1900-01-15 15:40:00	48	0	0	0	0
2012-04-28 16:00:00	115.922	1900-01-15 16:00:00	49	0	0	0	0
2012-04-28 16:20:00	108.556	1900-01-15 16:20:00	50	0	0	0	0
2012-04-28 16:40:00	108.532	1900-01-15 16:40:00	51	0	0	0	0
2012-04-28 17:00:00	108.552	1900-01-15 17:00:00	52	0	0	0	0
2012-04-28 17:20:00	108.553	1900-01-15 17:20:00	53	0	0	0	0
2012-04-28 17:40:00	108.352	1900-01-15 17:40:00	54	0	0	0	0
2012-04-28 18:00:00	108.333	1900-01-15 18:00:00	55	0	0	0	0
2012-04-28 18:20:00	108.455	1900-01-15 18:20:00	56	0	0	0	0
2012-04-28 18:40:00	108.417	1900-01-15 18:40:00	57	0	0	0	0
2012-04-28 19:00:00	108.495	1900-01-15 19:00:00	58	0	0	0	0
2012-04-28 19:20:00	108.423	1900-01-15 19:20:00	59	0	0	0	0
2012-04-28 19:40:00	115.443	1900-01-15 19:40:00	60	23	1	0	24
2012-04-28 20:00:00	121.068	1900-01-15 20:00:00	61	75	0	0	75
2012-04-28 20:20:00	110.806	1900-01-15 20:20:00	62	21	3	0	24
2012-04-28 20:40:00	113.926	1900-01-15 20:40:00	63	22	2	0	24
2012-04-28 21:00:00	111.04	1900-01-15 21:00:00	64	15	0	0	15
2012-04-28 21:20:00	108.817	1900-01-15 21:20:00	65	0	0	0	0
2012-04-28 21:40:00	108.75	1900-01-15 21:40:00	66	0	0	0	0
2012-04-28 22:00:00	108.842	1900-01-15 22:00:00	67	0	0	0	0
2012-04-28 22:20:00	116.996	1900-01-15 22:20:00	68	26	0	0	26
2012-04-28 22:40:00	115.684	1900-01-15 22:40:00	69	9	0	0	9
2012-04-28 23:00:00	116.118	1900-01-15 23:00:00	70	76	0	0	76
2012-04-28 23:20:00	108.766	1900-01-15 23:20:00	71	0	0	0	0
2012-04-28 23:40:00	108.793	1900-01-15 23:40:00	72	0	0	0	0
2012-04-29	109.018	1900-01-16	1	0	0	0	0
2012-04-29 00:20:00	108.566	1900-01-16 00:20:00	2	0	0	0	0
2012-04-29 00:40:00	108.571	1900-01-16 00:40:00	3	0	0	0	0
2012-04-29 01:00:00	108.655	1900-01-16 01:00:00	4	0	0	0	0
2012-04-29 01:20:00	108.672	1900-01-16 01:20:00	5	0	0	0	0
2012-04-29 01:40:00	108.676	1900-01-16 01:40:00	6	0	0	0	0
2012-04-29 02:00:00	108.6	1900-01-16 02:00:00	7	0	0	0	0
2012-04-29 02:20:00	108.609	1900-01-16 02:20:00	8	0	0	0	0
2012-04-29 02:40:00	108.503	1900-01-16 02:40:00	9	0	0	0	0
2012-04-29 03:00:00	109.637	1900-01-16 03:00:00	10	0	0	0	0
2012-04-29 03:20:00	108.336	1900-01-16 03:20:00	11	0	0	0	0
2012-04-29 03:40:00	108.487	1900-01-16 03:40:00	12	0	0	0	0
2012-04-29 04:00:00	108.412	1900-01-16 04:00:00	13	0	0	0	0
2012-04-29 04:20:00	108.469	1900-01-16 04:20:00	14	0	0	0	0
2012-04-29 04:40:00	119.497	1900-01-16 04:40:00	15	61	3	0	64
2012-04-29 05:00:00	108.339	1900-01-16 05:00:00	16	0	0	0	0
2012-04-29 05:20:00	109.339	1900-01-16 05:20:00	17	0	0	0	0
2012-04-29 05:40:00	108.388	1900-01-16 05:40:00	18	0	0	0	0
2012-04-29 06:00:00	108.349	1900-01-16 06:00:00	19	0	0	0	0
2012-04-29 06:20:00	108.736	1900-01-16 06:20:00	20	0	0	0	0
2012-04-29 06:40:00	108.626	1900-01-16 06:40:00	21	0	0	0	0
2012-04-29 07:00:00	108.454	1900-01-16 07:00:00	22	0	0	0	0
2012-04-29 07:20:00	108.4	1900-01-16 07:20:00	23	0	0	0	0
2012-04-29 07:40:00	108.417	1900-01-16 07:40:00	24	0	0	0	0
2012-04-29 08:00:00	108.268	1900-01-16 08:00:00	25	0	0	0	0
2012-04-29 08:20:00	108.342	1900-01-16 08:20:00	26	0	0	0	0
2012-04-29 08:40:00	108.747	1900-01-16 08:40:00	27	0	0	0	0
2012-04-29 09:00:00	108.294	1900-01-16 09:00:00	28	0	0	0	0
2012-04-29 09:20:00	108.962	1900-01-16 09:20:00	29	0	0	0	0
2012-04-29 09:40:00	108.429	1900-01-16 09:40:00	30	0	0	0	0
2012-04-29 10:00:00	108.35	1900-01-16 10:00:00	31	0	0	0	0
2012-04-29 10:20:00	108.277	1900-01-16 10:20:00	32	0	0	0	0
2012-04-29 10:40:00	108.388	1900-01-16 10:40:00	33	0	0	0	0
2012-04-29 11:00:00	109.132	1900-01-16 11:00:00	34	0	0	0	0
2012-04-29 11:20:00	108.328	1900-01-16 11:20:00	35	0	0	0	0
2012-04-29 11:40:00	110.069	1900-01-16 11:40:00	36	0	0	0	0
2012-04-29 12:00:00	108.288	1900-01-16 12:00:00	37	0	0	0	0
2012-04-29 12:20:00	108.607	1900-01-16 12:20:00	38	0	0	0	0
2012-04-29 12:40:00	108.306	1900-01-16 12:40:00	39	0	0	0	0
2012-04-29 13:00:00	108.539	1900-01-16 13:00:00	40	0	0	0	0
2012-04-29 13:20:00	108.432	1900-01-16 13:20:00	41	0	0	0	0
2012-04-29 13:40:00	108.383	1900-01-16 13:40:00	42	0	0	0	0
2012-04-29 14:00:00	108.14	1900-01-16 14:00:00	43	0	0	0	0
2012-04-29 14:20:00	108.33	1900-01-16 14:20:00	44	0	0	0	0
2012-04-29 14:40:00	108.368	1900-01-16 14:40:00	45	0	0	0	0
2012-04-29 15:00:00	108.554	1900-01-16 15:00:00	46	0	0	0	0
2012-04-29 15:20:00	108.668	1900-01-16 15:20:00	47	0	0	0	0
2012-04-29 15:40:00	108.48	1900-01-16 15:40:00	48	0	0	0	0
2012-04-29 16:00:00	108.486	1900-01-16 16:00:00	49	0	0	0	0
2012-04-29 16:20:00	108.553	1900-01-16 16:20:00	50	0	0	0	0
2012-04-29 16:40:00	108.38	1900-01-16 16:40:00	51	0	0	0	0
2012-04-29 17:00:00	108.497	1900-01-16 17:00:00	52	0	0	0	0
2012-04-29 17:20:00	108.505	1900-01-16 17:20:00	53	0	0	0	0
2012-04-29 17:40:00	108.503	1900-01-16 17:40:00	54	0	0	0	0
2012-04-29 18:00:00	108.712	1900-01-16 18:00:00	55	0	0	0	0
2012-04-29 18:20:00	108.7	1900-01-16 18:20:00	56	0	0	0	0
2012-04-29 18:40:00	108.582	1900-01-16 18:40:00	57	0	0	0	0
2012-04-29 19:00:00	108.522	1900-01-16 19:00:00	58	0	0	0	0
2012-04-29 19:20:00	108.397	1900-01-16 19:20:00	59	0	0	0	0
2012-04-29 19:40:00	108.673	1900-01-16 19:40:00	60	0	0	0	0
2012-04-29 20:00:00	125.012	1900-01-16 20:00:00	61	93	5	1	99
2012-04-29 20:20:00	112.875	1900-01-16 20:20:00	62	11	2	0	13
2012-04-29 20:40:00	111.004	1900-01-16 20:40:00	63	11	0	0	11
2012-04-29 21:00:00	119.666	1900-01-16 21:00:00	64	51	3	0	54
2012-04-29 21:20:00	115.027	1900-01-16 21:20:00	65	60	7	0	67
2012-04-29 21:40:00	122.44	1900-01-16 21:40:00	66	62	7	0	69
2012-04-29 22:00:00	108.84	1900-01-16 22:00:00	67	14	0	0	14
2012-04-29 22:20:00	122.781	1900-01-16 22:20:00	68	54	6	0	60
2012-04-29 22:40:00	111.694	1900-01-16 22:40:00	69	27	2	0	29
2012-04-29 23:00:00	108.599	1900-01-16 23:00:00	70	0	0	0	0
2012-04-29 23:20:00	109.524	1900-01-16 23:20:00	71	0	0	0	0
2012-04-29 23:40:00	108.529	1900-01-16 23:40:00	72	0	0	0	0
2012-04-30	108.963	1900-01-17	1	0	0	0	0
2012-04-30 00:20:00	108.493	1900-01-17 00:20:00	2	0	0	0	0
2012-04-30 00:40:00	108.474	1900-01-17 00:40:00	3	0	0	0	0
2012-04-30 01:00:00	113.596	1900-01-17 01:00:00	4	0	0	0	0
2012-04-30 01:20:00	110.935	1900-01-17 01:20:00	5	0	0	0	0
2012-04-30 01:40:00	108.654	1900-01-17 01:40:00	6	0	0	0	0
2012-04-30 02:00:00	108.561	1900-01-17 02:00:00	7	0	0	0	0
2012-04-30 02:20:00	109.474	1900-01-17 02:20:00	8	0	0	0	0
2012-04-30 02:40:00	108.781	1900-01-17 02:40:00	9	0	0	0	0
2012-04-30 03:00:00	112.165	1900-01-17 03:00:00	10	16	0	0	16
2012-04-30 03:20:00	108.673	1900-01-17 03:20:00	11	0	0	0	0
2012-04-30 03:40:00	108.716	1900-01-17 03:40:00	12	0	0	0	0
2012-04-30 04:00:00	109.334	1900-01-17 04:00:00	13	0	0	0	0
2012-04-30 04:20:00	108.821	1900-01-17 04:20:00	14	0	0	0	0
2012-04-30 04:40:00	108.83	1900-01-17 04:40:00	15	0	0	0	0
2012-04-30 05:00:00	108.786	1900-01-17 05:00:00	16	0	0	0	0
2012-04-30 05:20:00	108.765	1900-01-17 05:20:00	17	0	0	0	0
2012-04-30 05:40:00	108.611	1900-01-17 05:40:00	18	0	0	0	0
2012-04-30 06:00:00	108.757	1900-01-17 06:00:00	19	0	0	0	0
2012-04-30 06:20:00	108.547	1900-01-17 06:20:00	20	0	0	0	0
2012-04-30 06:40:00	108.554	1900-01-17 06:40:00	21	0	0	0	0
2012-04-30 07:00:00	108.424	1900-01-17 07:00:00	22	0	0	0	0
2012-04-30 07:20:00	108.49	1900-01-17 07:20:00	23	0	0	0	0
2012-04-30 07:40:00	108.839	1900-01-17 07:40:00	24	0	0	0	0
2012-04-30 08:00:00	109.273	1900-01-17 08:00:00	25	0	0	0	0
2012-04-30 08:20:00	108.46	1900-01-17 08:20:00	26	0	0	0	0
2012-04-30 08:40:00	108.525	1900-01-17 08:40:00	27	0	0	0	0
2012-04-30 09:00:00	108.494	1900-01-17 09:00:00	28	0	0	0	0
2012-04-30 09:20:00	108.387	1900-01-17 09:20:00	29	0	0	0	0
2012-04-30 09:40:00	108.422	1900-01-17 09:40:00	30	0	0	0	0
2012-04-30 10:00:00	108.337	1900-01-17 10:00:00	31	0	0	0	0
2012-04-30 10:20:00	108.288	1900-01-17 10:20:00	32	0	0	0	0
2012-04-30 10:40:00	108.654	1900-01-17 10:40:00	33	0	0	0	0
2012-04-30 11:00:00	108.817	1900-01-17 11:00:00	34	0	0	0	0
2012-04-30 11:20:00	108.555	1900-01-17 11:20:00	35	0	0	0	0
2012-04-30 11:40:00	107.397	1900-01-17 11:40:00	36	0	0	0	0
2012-04-30 12:00:00	107.386	1900-01-17 12:00:00	37	0	0	0	0
2012-04-30 12:20:00	107.421	1900-01-17 12:20:00	38	0	0	0	0
2012-04-30 12:40:00	107.864	1900-01-17 12:40:00	39	0	0	0	0
2012-04-30 13:00:00	108.433	1900-01-17 13:00:00	40	0	0	0	0
2012-04-30 13:20:00	107.558	1900-01-17 13:20:00	41	0	0	0	0
2012-04-30 13:40:00	107.863	1900-01-17 13:40:00	42	0	0	0	0
2012-04-30 14:00:00	107.737	1900-01-17 14:00:00	43	0	0	0	0
2012-04-30 14:20:00	108.189	1900-01-17 14:20:00	44	0	0	0	0
2012-04-30 14:40:00	107.688	1900-01-17 14:40:00	45	0	0	0	0
2012-04-30 15:00:00	108.707	1900-01-17 15:00:00	46	0	0	0	0
2012-04-30 15:20:00	107.741	1900-01-17 15:20:00	47	0	0	0	0
2012-04-30 15:40:00	107.878	1900-01-17 15:40:00	48	0	0	0	0
2012-04-30 16:00:00	109.078	1900-01-17 16:00:00	49	0	0	0	0
2012-04-30 16:20:00	111.022	1900-01-17 16:20:00	50	0	0	0	0
2012-04-30 16:40:00	109.554	1900-01-17 16:40:00	51	0	0	0	0
2012-04-30 17:00:00	108.647	1900-01-17 17:00:00	52	0	0	0	0
2012-04-30 17:20:00	108.479	1900-01-17 17:20:00	53	0	0	0	0
2012-04-30 17:40:00	108.59	1900-01-17 17:40:00	54	0	0	0	0
2012-04-30 18:00:00	108.766	1900-01-17 18:00:00	55	0	0	0	0
2012-04-30 18:20:00	112.216	1900-01-17 18:20:00	56	0	0	0	0
2012-04-30 18:40:00	108.686	1900-01-17 18:40:00	57	0	0	0	0
2012-04-30 19:00:00	109.29	1900-01-17 19:00:00	58	0	0	0	0
2012-04-30 19:20:00	108.831	1900-01-17 19:20:00	59	0	0	0	0
2012-04-30 19:40:00	108.907	1900-01-17 19:40:00	60	0	0	0	0
2012-04-30 20:00:00	116.992	1900-01-17 20:00:00	61	4	0	0	4
2012-04-30 20:20:00	115.859	1900-01-17 20:20:00	62	14	0	0	14
2012-04-30 20:40:00	113.142	1900-01-17 20:40:00	63	22	4	0	26
2012-04-30 21:00:00	112.768	1900-01-17 21:00:00	64	27	3	0	30
2012-04-30 21:20:00	120.265	1900-01-17 21:20:00	65	61	4	0	65
2012-04-30 21:40:00	119.144	1900-01-17 21:40:00	66	40	4	0	44
2012-04-30 22:00:00	109.735	1900-01-17 22:00:00	67	0	0	0	0
2012-04-30 22:20:00	116.728	1900-01-17 22:20:00	68	47	0	0	47
2012-04-30 22:40:00	109.248	1900-01-17 22:40:00	69	0	0	0	0
2012-04-30 23:00:00	111.497	1900-01-17 23:00:00	70	0	0	0	0
2012-04-30 23:20:00	109.503	1900-01-17 23:20:00	71	0	0	0	0
2012-04-30 23:40:00	109.703	1900-01-17 23:40:00	72	0	0	0	0
2012-05-01	109.854	1900-01-18	1	0	0	0	0
2012-05-01 00:20:00	109.761	1900-01-18 00:20:00	2	0	0	0	0
2012-05-01 00:40:00	109.843	1900-01-18 00:40:00	3	0	0	0	0
2012-05-01 01:00:00	109.952	1900-01-18 01:00:00	4	0	0	0	0
2012-05-01 01:20:00	110.343	1900-01-18 01:20:00	5	0	0	0	0
2012-05-01 01:40:00	110.081	1900-01-18 01:40:00	6	0	0	0	0
2012-05-01 02:00:00	110.17	1900-01-18 02:00:00	7	0	0	0	0
2012-05-01 02:20:00	111.141	1900-01-18 02:20:00	8	0	0	0	0
2012-05-01 02:40:00	110.165	1900-01-18 02:40:00	9	0	0	0	0
2012-05-01 03:00:00	110.397	1900-01-18 03:00:00	10	0	0	0	0
2012-05-01 03:20:00	110.675	1900-01-18 03:20:00	11	0	0	0	0
2012-05-01 03:40:00	110.181	1900-01-18 03:40:00	12	0	0	0	0
2012-05-01 04:00:00	110.173	1900-01-18 04:00:00	13	0	0	0	0
2012-05-01 04:20:00	111.331	1900-01-18 04:20:00	14	0	0	0	0
2012-05-01 04:40:00	110.344	1900-01-18 04:40:00	15	0	0	0	0
2012-05-01 05:00:00	110.473	1900-01-18 05:00:00	16	0	0	0	0
2012-05-01 05:20:00	111.347	1900-01-18 05:20:00	17	0	0	0	0
2012-05-01 05:40:00	110.94	1900-01-18 05:40:00	18	0	0	0	0
2012-05-01 06:00:00	110.582	1900-01-18 06:00:00	19	0	0	0	0
2012-05-01 06:20:00	110.588	1900-01-18 06:20:00	20	0	0	0	0
2012-05-01 06:40:00	110.588	1900-01-18 06:40:00	21	0	0	0	0
2012-05-01 07:00:00	110.753	1900-01-18 07:00:00	22	0	0	0	0
2012-05-01 07:20:00	110.663	1900-01-18 07:20:00	23	0	0	0	0
2012-05-01 07:40:00	111.75	1900-01-18 07:40:00	24	0	0	0	0
2012-05-01 08:00:00	110.828	1900-01-18 08:00:00	25	0	0	0	0
2012-05-01 08:20:00	110.641	1900-01-18 08:20:00	26	0	0	0	0
2012-05-01 08:40:00	110.595	1900-01-18 08:40:00	27	0	0	0	0
2012-05-01 09:00:00	110.062	1900-01-18 09:00:00	28	0	0	0	0
2012-05-01 09:20:00	109.984	1900-01-18 09:20:00	29	0	0	0	0
2012-05-01 09:40:00	110.562	1900-01-18 09:40:00	30	0	0	0	0
2012-05-01 10:00:00	110.022	1900-01-18 10:00:00	31	0	0	0	0
2012-05-01 10:20:00	110.449	1900-01-18 10:20:00	32	0	0	0	0
2012-05-01 10:40:00	110.352	1900-01-18 10:40:00	33	0	0	0	0
2012-05-01 11:00:00	110.206	1900-01-18 11:00:00	34	0	0	0	0
2012-05-01 11:20:00	110.21	1900-01-18 11:20:00	35	0	0	0	0
2012-05-01 11:40:00	109.682	1900-01-18 11:40:00	36	0	0	0	0
2012-05-01 12:00:00	109.9	1900-01-18 12:00:00	37	0	0	0	0
2012-05-01 12:20:00	109.884	1900-01-18 12:20:00	38	0	0	0	0
2012-05-01 12:40:00	110.275	1900-01-18 12:40:00	39	0	0	0	0
2012-05-01 13:00:00	110.158	1900-01-18 13:00:00	40	0	0	0	0
2012-05-01 13:20:00	110.243	1900-01-18 13:20:00	41	0	0	0	0
2012-05-01 13:40:00	110.663	1900-01-18 13:40:00	42	0	0	0	0
2012-05-01 14:00:00	110.5	1900-01-18 14:00:00	43	0	0	0	0
2012-05-01 14:20:00	108.234	1900-01-18 14:20:00	44	0	0	0	0
2012-05-01 14:40:00	115.251	1900-01-18 14:40:00	45	0	0	0	0
2012-05-01 15:00:00	108.498	1900-01-18 15:00:00	46	0	0	0	0
2012-05-01 15:20:00	110.337	1900-01-18 15:20:00	47	0	0	0	0
2012-05-01 15:40:00	108.093	1900-01-18 15:40:00	48	0	0	0	0
2012-05-01 16:00:00	108.274	1900-01-18 16:00:00	49	0	0	0	0
2012-05-01 16:20:00	108.147	1900-01-18 16:20:00	50	0	0	0	0
2012-05-01 16:40:00	108.171	1900-01-18 16:40:00	51	0	0	0	0
2012-05-01 17:00:00	108.322	1900-01-18 17:00:00	52	0	0	0	0
2012-05-01 17:20:00	108.608	1900-01-18 17:20:00	53	0	0	0	0
2012-05-01 17:40:00	108.165	1900-01-18 17:40:00	54	0	0	0	0
2012-05-01 18:00:00	108.321	1900-01-18 18:00:00	55	0	0	0	0
2012-05-01 18:20:00	108.42	1900-01-18 18:20:00	56	0	0	0	0
2012-05-01 18:40:00	108.36	1900-01-18 18:40:00	57	0	0	0	0
2012-05-01 19:00:00	108.439	1900-01-18 19:00:00	58	0	0	0	0
2012-05-01 19:20:00	108.392	1900-01-18 19:20:00	59	0	0	0	0
2012-05-01 19:40:00	108.658	1900-01-18 19:40:00	60	0	0	0	0
2012-05-01 20:00:00	119.192	1900-01-18 20:00:00	61	0	0	0	0
2012-05-01 20:20:00	108.668	1900-01-18 20:20:00	62	0	0	0	0
2012-05-01 20:40:00	108.557	1900-01-18 20:40:00	63	0	0	0	0
2012-05-01 21:00:00	108.583	1900-01-18 21:00:00	64	0	0	0	0
2012-05-01 21:20:00	108.917	1900-01-18 21:20:00	65	0	0	0	0
2012-05-01 21:40:00	112.118	1900-01-18 21:40:00	66	0	0	0	0
2012-05-01 22:00:00	108.595	1900-01-18 22:00:00	67	0	0	0	0
2012-05-01 22:20:00	108.524	1900-01-18 22:20:00	68	0	0	0	0
2012-05-01 22:40:00	108.779	1900-01-18 22:40:00	69	0	0	0	0
2012-05-01 23:00:00	109.269	1900-01-18 23:00:00	70	0	0	0	0
2012-05-01 23:20:00	108.36	1900-01-18 23:20:00	71	0	0	0	0
2012-05-01 23:40:00	110.268	1900-01-18 23:40:00	72	0	0	0	0
2012-05-02	108.348	1900-01-19	1	0	0	0	0
2012-05-02 00:20:00	108.255	1900-01-19 00:20:00	2	0	0	0	0
2012-05-02 00:40:00	108.211	1900-01-19 00:40:00	3	0	0	0	0
2012-05-02 01:00:00	108.116	1900-01-19 01:00:00	4	0	0	0	0
2012-05-02 01:20:00	108.63	1900-01-19 01:20:00	5	0	0	0	0
2012-05-02 01:40:00	108.305	1900-01-19 01:40:00	6	0	0	0	0
2012-05-02 02:00:00	125.191	1900-01-19 02:00:00	7	131	7	1	139
2012-05-02 02:20:00	126.775	1900-01-19 02:20:00	8	110	15	0	125
2012-05-02 02:40:00	125.859	1900-01-19 02:40:00	9	76	10	0	86
2012-05-02 03:00:00	126.129	1900-01-19 03:00:00	10	121	11	0	132
2012-05-02 03:20:00	108.202	1900-01-19 03:20:00	11	0	0	0	0
2012-05-02 03:40:00	126.765	1900-01-19 03:40:00	12	107	8	0	115
2012-05-02 04:00:00	120.145	1900-01-19 04:00:00	13	56	0	0	56
2012-05-02 04:20:00	121.309	1900-01-19 04:20:00	14	46	10	0	56
2012-05-02 04:40:00	108.296	1900-01-19 04:40:00	15	0	0	0	0
2012-05-02 05:00:00	108.222	1900-01-19 05:00:00	16	0	0	0	0
2012-05-02 05:20:00	109.814	1900-01-19 05:20:00	17	0	0	0	0
2012-05-02 05:40:00	114.465	1900-01-19 05:40:00	18	0	0	0	0
2012-05-02 06:00:00	108.096	1900-01-19 06:00:00	19	0	0	0	0
2012-05-02 06:20:00	108.422	1900-01-19 06:20:00	20	0	0	0	0
2012-05-02 06:40:00	108.07	1900-01-19 06:40:00	21	0	0	0	0
2012-05-02 07:00:00	108.172	1900-01-19 07:00:00	22	0	0	0	0
2012-05-02 07:20:00	108.179	1900-01-19 07:20:00	23	0	0	0	0
2012-05-02 07:40:00	108.167	1900-01-19 07:40:00	24	0	0	0	0
2012-05-02 08:00:00	108.134	1900-01-19 08:00:00	25	0	0	0	0
2012-05-02 08:20:00	108.143	1900-01-19 08:20:00	26	0	0	0	0
2012-05-02 08:40:00	107.931	1900-01-19 08:40:00	27	0	0	0	0
2012-05-02 09:00:00	107.995	1900-01-19 09:00:00	28	0	0	0	0
2012-05-02 09:20:00	108.58	1900-01-19 09:20:00	29	0	0	0	0
2012-05-02 09:40:00	108.548	1900-01-19 09:40:00	30	0	0	0	0
2012-05-02 10:00:00	108.305	1900-01-19 10:00:00	31	0	0	0	0
2012-05-02 10:20:00	108.157	1900-01-19 10:20:00	32	0	0	0	0
2012-05-02 10:40:00	108.375	1900-01-19 10:40:00	33	0	0	0	0
2012-05-02 11:00:00	108.425	1900-01-19 11:00:00	34	0	0	0	0
2012-05-02 11:20:00	108.213	1900-01-19 11:20:00	35	0	0	0	0
2012-05-02 11:40:00	108.502	1900-01-19 11:40:00	36	0	0	0	0
2012-05-02 12:00:00	108.665	1900-01-19 12:00:00	37	0	0	0	0
2012-05-02 12:20:00	108.299	1900-01-19 12:20:00	38	0	0	0	0
2012-05-02 12:40:00	108.674	1900-01-19 12:40:00	39	0	0	0	0
2012-05-02 13:00:00	109.394	1900-01-19 13:00:00	40	0	0	0	0
2012-05-02 13:20:00	108.966	1900-01-19 13:20:00	41	0	0	0	0
2012-05-02 13:40:00	109.481	1900-01-19 13:40:00	42	0	0	0	0
2012-05-02 14:00:00	109.23	1900-01-19 14:00:00	43	0	0	0	0
2012-05-02 14:20:00	107.958	1900-01-19 14:20:00	44	0	0	0	0
2012-05-02 14:40:00	118.766	1900-01-19 14:40:00	45	0	0	0	0
2012-05-02 15:00:00	108.512	1900-01-19 15:00:00	46	0	0	0	0
2012-05-02 15:20:00	108.769	1900-01-19 15:20:00	47	0	0	0	0
2012-05-02 15:40:00	109.194	1900-01-19 15:40:00	48	0	0	0	0
2012-05-02 16:00:00	109.302	1900-01-19 16:00:00	49	0	0	0	0
2012-05-02 16:20:00	108.749	1900-01-19 16:20:00	50	0	0	0	0
2012-05-02 16:40:00	109.016	1900-01-19 16:40:00	51	0	0	0	0
2012-05-02 17:00:00	108.727	1900-01-19 17:00:00	52	0	0	0	0
2012-05-02 17:20:00	109.495	1900-01-19 17:20:00	53	0	0	0	0
2012-05-02 17:40:00	108.795	1900-01-19 17:40:00	54	0	0	0	0
2012-05-02 18:00:00	108.789	1900-01-19 18:00:00	55	0	0	0	0
2012-05-02 18:20:00	108.712	1900-01-19 18:20:00	56	0	0	0	0
2012-05-02 18:40:00	108.286	1900-01-19 18:40:00	57	0	0	0	0
2012-05-02 19:00:00	108.246	1900-01-19 19:00:00	58	0	0	0	0
2012-05-02 19:20:00	108.347	1900-01-19 19:20:00	59	0	0	0	0
2012-05-02 19:40:00	108.779	1900-01-19 19:40:00	60	0	0	0	0
2012-05-02 20:00:00	108.724	1900-01-19 20:00:00	61	0	0	0	0
2012-05-02 20:20:00	108.742	1900-01-19 20:20:00	62	0	0	0	0
2012-05-02 20:40:00	108.636	1900-01-19 20:40:00	63	0	0	0	0
2012-05-02 21:00:00	125.403	1900-01-19 21:00:00	64	79	6	0	85
2012-05-02 21:20:00	128.398	1900-01-19 21:20:00	65	110	14	2	126
2012-05-02 21:40:00	121.856	1900-01-19 21:40:00	66	40	14	0	54
2012-05-02 22:00:00	128.886	1900-01-19 22:00:00	67	92	15	0	107
2012-05-02 22:20:00	129.889	1900-01-19 22:20:00	68	154	6	3	163
2012-05-02 22:40:00	130.462	1900-01-19 22:40:00	69	134	6	3	143
2012-05-02 23:00:00	127.529	1900-01-19 23:00:00	70	109	10	0	119
2012-05-02 23:20:00	130.729	1900-01-19 23:20:00	71	128	13	0	141
2012-05-02 23:40:00	112.596	1900-01-19 23:40:00	72	10	0	0	10
2012-05-03	128.747	1900-01-20	1	115	2	0	117
2012-05-03 00:20:00	130.059	1900-01-20 00:20:00	2	106	3	1	110
2012-05-03 00:40:00	130.796	1900-01-20 00:40:00	3	128	8	2	138
2012-05-03 01:00:00	128.632	1900-01-20 01:00:00	4	100	7	0	107
2012-05-03 01:20:00	127.13	1900-01-20 01:20:00	5	118	0	0	118
2012-05-03 01:40:00	123.911	1900-01-20 01:40:00	6	80	8	0	88
2012-05-03 02:00:00	128.382	1900-01-20 02:00:00	7	119	13	0	132
2012-05-03 02:20:00	125.449	1900-01-20 02:20:00	8	97	11	0	108
2012-05-03 02:40:00	125.541	1900-01-20 02:40:00	9	105	13	0	118
2012-05-03 03:00:00	120.494	1900-01-20 03:00:00	10	45	9	0	54
2012-05-03 03:20:00	124.566	1900-01-20 03:20:00	11	82	6	0	88
2012-05-03 03:40:00	123.279	1900-01-20 03:40:00	12	91	10	0	101
2012-05-03 04:00:00	121.229	1900-01-20 04:00:00	13	48	0	0	48
2012-05-03 04:20:00	127.765	1900-01-20 04:20:00	14	100	12	0	112
2012-05-03 04:40:00	119.267	1900-01-20 04:40:00	15	29	0	0	29
2012-05-03 05:00:00	116.412	1900-01-20 05:00:00	16	25	0	0	25
2012-05-03 05:20:00	120.962	1900-01-20 05:20:00	17	46	0	0	46
2012-05-03 05:40:00	108.728	1900-01-20 05:40:00	18	0	0	0	0
2012-05-03 06:00:00	109.682	1900-01-20 06:00:00	19	0	0	0	0
2012-05-03 06:20:00	108.879	1900-01-20 06:20:00	20	0	0	0	0
2012-05-03 06:40:00	108.887	1900-01-20 06:40:00	21	0	0	0	0
2012-05-03 07:00:00	108.913	1900-01-20 07:00:00	22	0	0	0	0
2012-05-03 07:20:00	108.804	1900-01-20 07:20:00	23	0	0	0	0
2012-05-03 07:40:00	108.691	1900-01-20 07:40:00	24	0	0	0	0
2012-05-03 08:00:00	109.008	1900-01-20 08:00:00	25	0	0	0	0
2012-05-03 08:20:00	109.096	1900-01-20 08:20:00	26	0	0	0	0
2012-05-03 08:40:00	109.214	1900-01-20 08:40:00	27	0	0	0	0
2012-05-03 09:00:00	108.281	1900-01-20 09:00:00	28	0	0	0	0
2012-05-03 09:20:00	108.317	1900-01-20 09:20:00	29	0	0	0	0
2012-05-03 09:40:00	108.527	1900-01-20 09:40:00	30	0	0	0	0
2012-05-03 10:00:00	108.457	1900-01-20 10:00:00	31	0	0	0	0
2012-05-03 10:20:00	108.382	1900-01-20 10:20:00	32	0	0	0	0
2012-05-03 10:40:00	108.392	1900-01-20 10:40:00	33	0	0	0	0
2012-05-03 11:00:00	108.89	1900-01-20 11:00:00	34	0	0	0	0
2012-05-03 11:20:00	108.441	1900-01-20 11:20:00	35	0	0	0	0
2012-05-03 11:40:00	108.5	1900-01-20 11:40:00	36	0	0	0	0
2012-05-03 12:00:00	108.493	1900-01-20 12:00:00	37	0	0	0	0
2012-05-03 12:20:00	108.556	1900-01-20 12:20:00	38	0	0	0	0
2012-05-03 12:40:00	108.502	1900-01-20 12:40:00	39	0	0	0	0
2012-05-03 13:00:00	108.334	1900-01-20 13:00:00	40	0	0	0	0
2012-05-03 13:20:00	108.104	1900-01-20 13:20:00	41	0	0	0	0
2012-05-03 13:40:00	107.556	1900-01-20 13:40:00	42	0	0	0	0
2012-05-03 14:00:00	107.831	1900-01-20 14:00:00	43	0	0	0	0
2012-05-03 14:20:00	107.828	1900-01-20 14:20:00	44	0	0	0	0
2012-05-03 14:40:00	107.927	1900-01-20 14:40:00	45	0	0	0	0
2012-05-03 15:00:00	108.402	1900-01-20 15:00:00	46	0	0	0	0
2012-05-03 15:20:00	109.409	1900-01-20 15:20:00	47	0	0	0	0
2012-05-03 15:40:00	109.515	1900-01-20 15:40:00	48	0	0	0	0
2012-05-03 16:00:00	109.661	1900-01-20 16:00:00	49	0	0	0	0
2012-05-03 16:20:00	109.93	1900-01-20 16:20:00	50	0	0	0	0
2012-05-03 16:40:00	109.65	1900-01-20 16:40:00	51	0	0	0	0
2012-05-03 17:00:00	110.175	1900-01-20 17:00:00	52	0	0	0	0
2012-05-03 17:20:00	109.98	1900-01-20 17:20:00	53	0	0	0	0
2012-05-03 17:40:00	110.067	1900-01-20 17:40:00	54	0	0	0	0
2012-05-03 18:00:00	110.031	1900-01-20 18:00:00	55	0	0	0	0
2012-05-03 18:20:00	109.529	1900-01-20 18:20:00	56	0	0	0	0
2012-05-03 18:40:00	109.79	1900-01-20 18:40:00	57	0	0	0	0
2012-05-03 19:00:00	109.911	1900-01-20 19:00:00	58	7	0	0	7
2012-05-03 19:20:00	109.615	1900-01-20 19:20:00	59	0	0	0	0
2012-05-03 19:40:00	109.974	1900-01-20 19:40:00	60	0	0	0	0
2012-05-03 20:00:00	125.717	1900-01-20 20:00:00	61	72	3	0	75
2012-05-03 20:20:00	130.633	1900-01-20 20:20:00	62	106	26	0	132
2012-05-03 20:40:00	133.161	1900-01-20 20:40:00	63	127	12	3	142
2012-05-03 21:00:00	131.205	1900-01-20 21:00:00	64	128	11	0	139
2012-05-03 21:20:00	134.286	1900-01-20 21:20:00	65	141	11	2	154
2012-05-03 21:40:00	132.368	1900-01-20 21:40:00	66	128	8	2	138
2012-05-03 22:00:00	132.618	1900-01-20 22:00:00	67	138	7	1	146
2012-05-03 22:20:00	131.136	1900-01-20 22:20:00	68	134	9	0	143
2012-05-03 22:40:00	130.479	1900-01-20 22:40:00	69	117	8	0	125
2012-05-03 23:00:00	130.829	1900-01-20 23:00:00	70	124	9	1	134
2012-05-03 23:20:00	131.928	1900-01-20 23:20:00	71	117	7	1	125
2012-05-03 23:40:00	128.717	1900-01-20 23:40:00	72	74	9	0	83
2012-05-04	131.688	1900-01-21	1	102	10	0	112
2012-05-04 00:20:00	129.266	1900-01-21 00:20:00	2	92	9	0	101
2012-05-04 00:40:00	130.626	1900-01-21 00:40:00	3	98	8	0	106
2012-05-04 01:00:00	126.937	1900-01-21 01:00:00	4	81	5	0	86
2012-05-04 01:20:00	129.078	1900-01-21 01:20:00	5	85	7	0	92
2012-05-04 01:40:00	119.957	1900-01-21 01:40:00	6	41	0	0	41
2012-05-04 02:00:00	110.375	1900-01-21 02:00:00	7	0	0	0	0
2012-05-04 02:20:00	109.954	1900-01-21 02:20:00	8	0	0	0	0
2012-05-04 02:40:00	129.761	1900-01-21 02:40:00	9	80	12	0	92
2012-05-04 03:00:00	119.255	1900-01-21 03:00:00	10	34	3	0	37
2012-05-04 03:20:00	119.705	1900-01-21 03:20:00	11	78	0	0	78
2012-05-04 03:40:00	121.392	1900-01-21 03:40:00	12	75	0	0	75
2012-05-04 04:00:00	111.823	1900-01-21 04:00:00	13	0	0	0	0
2012-05-04 04:20:00	120.652	1900-01-21 04:20:00	14	67	0	0	67
2012-05-04 04:40:00	118.932	1900-01-21 04:40:00	15	44	0	0	44
2012-05-04 05:00:00	109.779	1900-01-21 05:00:00	16	0	0	0	0
2012-05-04 05:20:00	109.936	1900-01-21 05:20:00	17	0	0	0	0
2012-05-04 05:40:00	110.091	1900-01-21 05:40:00	18	0	0	0	0
2012-05-04 06:00:00	109.888	1900-01-21 06:00:00	19	0	0	0	0
2012-05-04 06:20:00	109.706	1900-01-21 06:20:00	20	0	0	0	0
2012-05-04 06:40:00	110.003	1900-01-21 06:40:00	21	0	0	0	0
2012-05-04 07:00:00	109.708	1900-01-21 07:00:00	22	0	0	0	0
2012-05-04 07:20:00	109.612	1900-01-21 07:20:00	23	0	0	0	0
2012-05-04 07:40:00	110.039	1900-01-21 07:40:00	24	0	0	0	0
2012-05-04 08:00:00	109.694	1900-01-21 08:00:00	25	0	0	0	0
2012-05-04 08:20:00	109.713	1900-01-21 08:20:00	26	0	0	0	0
2012-05-04 08:40:00	109.99	1900-01-21 08:40:00	27	0	0	0	0
2012-05-04 09:00:00	109.759	1900-01-21 09:00:00	28	0	0	0	0
2012-05-04 09:20:00	109.428	1900-01-21 09:20:00	29	0	0	0	0
2012-05-04 09:40:00	109.411	1900-01-21 09:40:00	30	0	0	0	0
2012-05-04 10:00:00	109.26	1900-01-21 10:00:00	31	0	0	0	0
2012-05-04 10:20:00	109.125	1900-01-21 10:20:00	32	0	0	0	0
2012-05-04 10:40:00	108.879	1900-01-21 10:40:00	33	0	0	0	0
2012-05-04 11:00:00	108.911	1900-01-21 11:00:00	34	0	0	0	0
2012-05-04 11:20:00	108.752	1900-01-21 11:20:00	35	0	0	0	0
2012-05-04 11:40:00	108.954	1900-01-21 11:40:00	36	0	0	0	0
2012-05-04 12:00:00	109.084	1900-01-21 12:00:00	37	0	0	0	0
2012-05-04 12:20:00	109.032	1900-01-21 12:20:00	38	0	0	0	0
2012-05-04 12:40:00	109.874	1900-01-21 12:40:00	39	0	0	0	0
2012-05-04 13:00:00	109.243	1900-01-21 13:00:00	40	0	0	0	0
2012-05-04 13:20:00	109.265	1900-01-21 13:20:00	41	0	0	0	0
2012-05-04 13:40:00	110.19	1900-01-21 13:40:00	42	0	0	0	0
2012-05-04 14:00:00	109.158	1900-01-21 14:00:00	43	0	0	0	0
2012-05-04 14:20:00	109.103	1900-01-21 14:20:00	44	0	0	0	0
2012-05-04 14:40:00	108.881	1900-01-21 14:40:00	45	0	0	0	0
2012-05-04 15:00:00	108.855	1900-01-21 15:00:00	46	0	0	0	0
2012-05-04 15:20:00	110.028	1900-01-21 15:20:00	47	0	0	0	0
2012-05-04 15:40:00	108.917	1900-01-21 15:40:00	48	0	0	0	0
2012-05-04 16:00:00	109.433	1900-01-21 16:00:00	49	0	0	0	0
2012-05-04 18:10:00	113.8	1900-01-21 18:10:00	55	0	0	0	0
2012-05-04 18:30:00	110.154	1900-01-21 18:30:00	56	0	0	0	0
2012-05-04 18:50:00	110.006	1900-01-21 18:50:00	57	0	0	0	0
2012-05-04 19:10:00	109.701	1900-01-21 19:10:00	58	0	0	0	0
2012-05-04 19:30:00	110.091	1900-01-21 19:30:00	59	0	0	0	0
2012-05-04 19:50:00	126.168	1900-01-21 19:50:00	60	91	10	0	101
2012-05-04 20:10:00	128.097	1900-01-21 20:10:00	61	88	12	0	100
2012-05-04 20:30:00	126.327	1900-01-21 20:30:00	62	24	1	0	25
2012-05-04 20:50:00	130.809	1900-01-21 20:50:00	63	115	12	2	129
2012-05-04 21:10:00	131.204	1900-01-21 21:10:00	64	121	11	4	136
2012-05-04 21:30:00	132.085	1900-01-21 21:30:00	65	102	11	5	118
2012-05-04 21:50:00	129.616	1900-01-21 21:50:00	66	108	10	1	119
2012-05-04 22:10:00	131.068	1900-01-21 22:10:00	67	106	7	3	116
2012-05-04 22:30:00	130.854	1900-01-21 22:30:00	68	108	4	2	114
2012-05-04 22:50:00	125.336	1900-01-21 22:50:00	69	64	0	0	64
2012-05-04 23:10:00	130.322	1900-01-21 23:10:00	70	107	5	1	113
2012-05-04 23:30:00	121.009	1900-01-21 23:30:00	71	34	2	0	36
2012-05-04 23:50:00	123.36	1900-01-21 23:50:00	72	50	0	0	50
2012-05-05 00:10:00	125.036	1900-01-22 00:10:00	1	84	0	0	84
2012-05-05 00:30:00	126.737	1900-01-22 00:30:00	2	101	4	0	105
2012-05-05 00:50:00	126.114	1900-01-22 00:50:00	3	84	1	0	85
2012-05-05 01:10:00	123.945	1900-01-22 01:10:00	4	83	5	0	88
2012-05-05 01:30:00	125.702	1900-01-22 01:30:00	5	75	2	0	77
2012-05-05 01:50:00	111.774	1900-01-22 01:50:00	6	0	1	0	1
2012-05-05 02:10:00	126.208	1900-01-22 02:10:00	7	91	1	0	92
2012-05-05 02:30:00	122.124	1900-01-22 02:30:00	8	48	1	0	49
2012-05-05 02:50:00	112.645	1900-01-22 02:50:00	9	0	0	0	0
2012-05-05 03:10:00	110.132	1900-01-22 03:10:00	10	0	0	0	0
2012-05-05 03:30:00	110.092	1900-01-22 03:30:00	11	0	0	0	0
2012-05-05 03:50:00	109.917	1900-01-22 03:50:00	12	0	0	0	0
2012-05-05 04:10:00	110.112	1900-01-22 04:10:00	13	0	0	0	0
2012-05-05 04:30:00	109.907	1900-01-22 04:30:00	14	0	0	0	0
2012-05-05 04:50:00	110.166	1900-01-22 04:50:00	15	0	0	0	0
2012-05-05 05:10:00	110.308	1900-01-22 05:10:00	16	0	0	0	0
2012-05-05 05:30:00	112.357	1900-01-22 05:30:00	17	0	0	0	0
2012-05-05 05:50:00	110.062	1900-01-22 05:50:00	18	0	0	0	0
2012-05-05 06:10:00	110.071	1900-01-22 06:10:00	19	0	0	0	0
2012-05-05 06:30:00	110.699	1900-01-22 06:30:00	20	2	0	0	2
2012-05-05 06:50:00	110.225	1900-01-22 06:50:00	21	0	0	0	0
2012-05-05 07:10:00	111.125	1900-01-22 07:10:00	22	0	0	0	0
2012-05-05 07:30:00	109.91	1900-01-22 07:30:00	23	0	0	0	0
2012-05-05 07:50:00	109.888	1900-01-22 07:50:00	24	0	0	0	0
2012-05-05 08:10:00	109.841	1900-01-22 08:10:00	25	0	0	0	0
2012-05-05 08:30:00	109.636	1900-01-22 08:30:00	26	0	0	0	0
2012-05-05 08:50:00	111.777	1900-01-22 08:50:00	27	0	0	0	0
2012-05-05 09:10:00	111.175	1900-01-22 09:10:00	28	0	0	0	0
2012-05-05 09:30:00	109.602	1900-01-22 09:30:00	29	0	0	0	0
2012-05-05 09:50:00	112.639	1900-01-22 09:50:00	30	0	0	0	0
2012-05-05 10:10:00	109.629	1900-01-22 10:10:00	31	0	0	0	0
2012-05-05 10:30:00	109.995	1900-01-22 10:30:00	32	0	0	0	0
2012-05-05 10:50:00	109.884	1900-01-22 10:50:00	33	0	0	0	0
2012-05-05 11:10:00	109.821	1900-01-22 11:10:00	34	0	0	0	0
2012-05-05 11:30:00	110.193	1900-01-22 11:30:00	35	0	0	0	0
2012-05-05 11:50:00	109.805	1900-01-22 11:50:00	36	0	0	0	0
2012-05-05 12:10:00	111.659	1900-01-22 12:10:00	37	0	0	0	0
2012-05-05 12:30:00	109.94	1900-01-22 12:30:00	38	0	0	0	0
2012-05-05 12:50:00	109.73	1900-01-22 12:50:00	39	0	0	0	0
2012-05-05 13:10:00	109.877	1900-01-22 13:10:00	40	0	0	0	0
2012-05-05 13:30:00	109.749	1900-01-22 13:30:00	41	0	0	0	0
2012-05-05 13:50:00	110.051	1900-01-22 13:50:00	42	0	0	0	0
2012-05-05 14:10:00	109.839	1900-01-22 14:10:00	43	0	0	0	0
2012-05-05 14:30:00	109.944	1900-01-22 14:30:00	44	0	0	0	0
2012-05-05 14:50:00	109.679	1900-01-22 14:50:00	45	0	0	0	0
2012-05-05 15:10:00	114.847	1900-01-22 15:10:00	46	0	0	0	0
2012-05-05 15:30:00	109.877	1900-01-22 15:30:00	47	0	0	0	0
2012-05-05 15:50:00	109.665	1900-01-22 15:50:00	48	0	0	0	0
2012-05-05 16:10:00	109.776	1900-01-22 16:10:00	49	0	0	0	0
2012-05-05 16:30:00	112.329	1900-01-22 16:30:00	50	0	0	0	0
2012-05-05 16:50:00	109.817	1900-01-22 16:50:00	51	0	0	0	0
2012-05-05 17:10:00	109.95	1900-01-22 17:10:00	52	0	0	0	0
2012-05-05 17:30:00	109.835	1900-01-22 17:30:00	53	0	0	0	0
2012-05-05 17:50:00	109.815	1900-01-22 17:50:00	54	0	0	0	0
2012-05-05 18:10:00	109.687	1900-01-22 18:10:00	55	0	0	0	0
2012-05-05 18:30:00	109.779	1900-01-22 18:30:00	56	0	0	0	0
2012-05-05 18:50:00	109.319	1900-01-22 18:50:00	57	0	0	0	0
2012-05-05 19:10:00	109.175	1900-01-22 19:10:00	58	0	0	0	0
2012-05-05 19:30:00	123.061	1900-01-22 19:30:00	59	0	0	0	0
2012-05-05 19:50:00	109.66	1900-01-22 19:50:00	60	0	0	0	0
2012-05-05 20:10:00	109.251	1900-01-22 20:10:00	61	0	0	0	0
2012-05-05 20:30:00	109.318	1900-01-22 20:30:00	62	0	0	0	0
2012-05-05 20:50:00	109.569	1900-01-22 20:50:00	63	0	0	0	0
2012-05-05 21:10:00	109.612	1900-01-22 21:10:00	64	0	0	0	0
2012-05-05 21:30:00	120.392	1900-01-22 21:30:00	65	0	0	0	0
2012-05-05 21:50:00	109.597	1900-01-22 21:50:00	66	0	0	0	0
2012-05-05 22:10:00	109.486	1900-01-22 22:10:00	67	0	0	0	0
2012-05-05 22:30:00	109.77	1900-01-22 22:30:00	68	0	0	0	0
2012-05-05 22:50:00	109.849	1900-01-22 22:50:00	69	0	0	0	0
2012-05-05 23:10:00	109.785	1900-01-22 23:10:00	70	0	0	0	0
2012-05-05 23:30:00	109.913	1900-01-22 23:30:00	71	0	0	0	0
2012-05-05 23:50:00	109.375	1900-01-22 23:50:00	72	0	0	0	0
2012-05-06 00:10:00	109.446	1900-01-23 00:10:00	1	0	0	0	0
2012-05-06 00:30:00	109.326	1900-01-23 00:30:00	2	0	0	0	0
2012-05-06 00:50:00	109.517	1900-01-23 00:50:00	3	0	0	0	0
2012-05-06 01:10:00	109.405	1900-01-23 01:10:00	4	0	0	0	0
2012-05-06 01:30:00	109.673	1900-01-23 01:30:00	5	0	0	0	0
2012-05-06 01:50:00	109.462	1900-01-23 01:50:00	6	0	0	0	0
2012-05-06 02:10:00	109.473	1900-01-23 02:10:00	7	0	0	0	0
2012-05-06 02:30:00	109.901	1900-01-23 02:30:00	8	0	0	0	0
2012-05-06 02:50:00	110.106	1900-01-23 02:50:00	9	0	0	0	0
2012-05-06 03:10:00	109.483	1900-01-23 03:10:00	10	0	0	0	0
2012-05-06 03:30:00	109.839	1900-01-23 03:30:00	11	0	0	0	0
2012-05-06 03:50:00	110.037	1900-01-23 03:50:00	12	0	0	0	0
2012-05-06 04:10:00	109.311	1900-01-23 04:10:00	13	0	0	0	0
2012-05-06 04:30:00	109.623	1900-01-23 04:30:00	14	0	0	0	0
2012-05-06 04:50:00	111.948	1900-01-23 04:50:00	15	0	0	0	0
2012-05-06 05:10:00	109.902	1900-01-23 05:10:00	16	0	0	0	0
2012-05-06 05:30:00	109.503	1900-01-23 05:30:00	17	0	0	0	0
2012-05-06 05:50:00	109.552	1900-01-23 05:50:00	18	0	0	0	0
2012-05-06 06:10:00	109.299	1900-01-23 06:10:00	19	0	0	0	0
2012-05-06 06:30:00	109.372	1900-01-23 06:30:00	20	0	0	0	0
2012-05-06 06:50:00	109.851	1900-01-23 06:50:00	21	0	0	0	0
2012-05-06 07:10:00	109.423	1900-01-23 07:10:00	22	0	0	0	0
2012-05-06 07:30:00	109.26	1900-01-23 07:30:00	23	0	0	0	0
2012-05-06 07:50:00	109.269	1900-01-23 07:50:00	24	0	0	0	0
2012-05-06 08:10:00	109.466	1900-01-23 08:10:00	25	0	0	0	0
2012-05-06 08:30:00	109.132	1900-01-23 08:30:00	26	0	0	0	0
2012-05-06 08:50:00	109.488	1900-01-23 08:50:00	27	0	0	0	0
2012-05-06 09:10:00	109.387	1900-01-23 09:10:00	28	0	0	0	0
2012-05-06 09:30:00	109.252	1900-01-23 09:30:00	29	0	0	0	0
2012-05-06 09:50:00	109.196	1900-01-23 09:50:00	30	0	0	0	0
2012-05-06 10:10:00	109.232	1900-01-23 10:10:00	31	0	0	0	0
2012-05-06 10:30:00	109.317	1900-01-23 10:30:00	32	0	0	0	0
2012-05-06 10:50:00	109.259	1900-01-23 10:50:00	33	0	0	0	0
2012-05-06 11:10:00	109.18	1900-01-23 11:10:00	34	0	0	0	0
2012-05-06 11:30:00	109.338	1900-01-23 11:30:00	35	0	0	0	0
2012-05-06 11:50:00	109.189	1900-01-23 11:50:00	36	0	0	0	0
2012-05-06 12:10:00	109.322	1900-01-23 12:10:00	37	0	0	0	0
2012-05-06 12:30:00	109.43	1900-01-23 12:30:00	38	0	0	0	0
2012-05-06 12:50:00	109.853	1900-01-23 12:50:00	39	0	0	0	0
2012-05-06 13:10:00	110.914	1900-01-23 13:10:00	40	0	0	0	0
2012-05-06 13:30:00	109.594	1900-01-23 13:30:00	41	0	0	0	0
2012-05-06 13:50:00	109.106	1900-01-23 13:50:00	42	0	0	0	0
2012-05-06 14:10:00	109.39	1900-01-23 14:10:00	43	0	0	0	0
2012-05-06 14:30:00	109.344	1900-01-23 14:30:00	44	0	0	0	0
2012-05-06 14:50:00	109.298	1900-01-23 14:50:00	45	0	0	0	0
2012-05-06 15:10:00	109.332	1900-01-23 15:10:00	46	0	0	0	0
2012-05-06 15:30:00	118.028	1900-01-23 15:30:00	47	0	0	0	0
2012-05-06 15:50:00	109.371	1900-01-23 15:50:00	48	0	0	0	0
2012-05-06 16:10:00	109.001	1900-01-23 16:10:00	49	0	0	0	0
2012-05-06 16:30:00	109.22	1900-01-23 16:30:00	50	0	0	0	0
2012-05-06 16:50:00	109.321	1900-01-23 16:50:00	51	0	0	0	0
2012-05-06 17:10:00	110.164	1900-01-23 17:10:00	52	0	0	0	0
2012-05-06 17:30:00	110.344	1900-01-23 17:30:00	53	0	0	0	0
2012-05-06 17:50:00	109.324	1900-01-23 17:50:00	54	0	0	0	0
2012-05-06 18:10:00	109.297	1900-01-23 18:10:00	55	0	0	0	0
2012-05-06 18:30:00	110.138	1900-01-23 18:30:00	56	0	0	0	0
2012-05-06 18:50:00	109.374	1900-01-23 18:50:00	57	0	0	0	0
2012-05-06 19:10:00	109.238	1900-01-23 19:10:00	58	0	0	0	0
2012-05-06 19:30:00	109.761	1900-01-23 19:30:00	59	0	0	0	0
2012-05-06 19:50:00	110.902	1900-01-23 19:50:00	60	0	0	0	0
2012-05-06 20:10:00	112.126	1900-01-23 20:10:00	61	0	0	0	0
2012-05-06 20:30:00	109.473	1900-01-23 20:30:00	62	0	0	0	0
2012-05-06 20:50:00	110.156	1900-01-23 20:50:00	63	0	0	0	0
2012-05-06 21:10:00	109.967	1900-01-23 21:10:00	64	0	0	0	0
2012-05-06 21:30:00	109.972	1900-01-23 21:30:00	65	0	0	0	0
2012-05-06 21:50:00	109.378	1900-01-23 21:50:00	66	0	0	0	0
2012-05-06 22:10:00	109.522	1900-01-23 22:10:00	67	0	0	0	0
2012-05-06 22:30:00	109.314	1900-01-23 22:30:00	68	0	0	0	0
2012-05-06 22:50:00	109.874	1900-01-23 22:50:00	69	0	0	0	0
2012-05-06 23:10:00	109.538	1900-01-23 23:10:00	70	0	0	0	0
2012-05-06 23:30:00	109.428	1900-01-23 23:30:00	71	0	0	0	0
2012-05-06 23:50:00	109.338	1900-01-23 23:50:00	72	0	0	0	0
2012-05-07 00:10:00	109.369	1900-01-24 00:10:00	1	0	0	0	0
2012-05-07 00:30:00	109.689	1900-01-24 00:30:00	2	0	0	0	0
2012-05-07 00:50:00	109.337	1900-01-24 00:50:00	3	0	0	0	0
2012-05-07 01:10:00	109.519	1900-01-24 01:10:00	4	0	0	0	0
2012-05-07 01:30:00	109.572	1900-01-24 01:30:00	5	0	0	0	0
2012-05-07 01:50:00	109.492	1900-01-24 01:50:00	6	0	0	0	0
2012-05-07 02:10:00	109.437	1900-01-24 02:10:00	7	0	0	0	0
2012-05-07 02:30:00	109.486	1900-01-24 02:30:00	8	0	0	0	0
2012-05-07 02:50:00	109.745	1900-01-24 02:50:00	9	0	0	0	0
2012-05-07 03:10:00	109.628	1900-01-24 03:10:00	10	0	0	0	0
2012-05-07 03:30:00	109.405	1900-01-24 03:30:00	11	0	0	0	0
2012-05-07 03:50:00	113.496	1900-01-24 03:50:00	12	0	0	0	0
2012-05-07 04:10:00	109.637	1900-01-24 04:10:00	13	0	0	0	0
2012-05-07 04:30:00	109.611	1900-01-24 04:30:00	14	0	0	0	0
2012-05-07 04:50:00	110.704	1900-01-24 04:50:00	15	0	0	0	0
2012-05-07 05:10:00	109.514	1900-01-24 05:10:00	16	0	0	0	0
2012-05-07 05:30:00	109.421	1900-01-24 05:30:00	17	0	0	0	0
2012-05-07 05:50:00	109.418	1900-01-24 05:50:00	18	0	0	0	0
2012-05-07 06:10:00	109.397	1900-01-24 06:10:00	19	0	0	0	0
2012-05-07 06:30:00	109.123	1900-01-24 06:30:00	20	0	0	0	0
2012-05-07 06:50:00	109.166	1900-01-24 06:50:00	21	0	0	0	0
2012-05-07 07:10:00	109.61	1900-01-24 07:10:00	22	0	0	0	0
2012-05-07 07:30:00	109.333	1900-01-24 07:30:00	23	0	0	0	0
2012-05-07 07:50:00	109.192	1900-01-24 07:50:00	24	0	0	0	0
2012-05-07 08:10:00	110.051	1900-01-24 08:10:00	25	0	0	0	0
2012-05-07 08:30:00	109.579	1900-01-24 08:30:00	26	0	0	0	0
2012-05-07 08:50:00	108.53	1900-01-24 08:50:00	27	0	0	0	0
2012-05-07 09:10:00	108.941	1900-01-24 09:10:00	28	0	0	0	0
2012-05-07 09:30:00	109.071	1900-01-24 09:30:00	29	0	0	0	0
2012-05-07 09:50:00	109.298	1900-01-24 09:50:00	30	0	0	0	0
2012-05-07 10:10:00	109.123	1900-01-24 10:10:00	31	0	0	0	0
2012-05-07 10:30:00	109.203	1900-01-24 10:30:00	32	0	0	0	0
2012-05-07 10:50:00	109.264	1900-01-24 10:50:00	33	0	0	0	0
2012-05-07 11:10:00	109.169	1900-01-24 11:10:00	34	0	0	0	0
2012-05-07 11:30:00	109.271	1900-01-24 11:30:00	35	0	0	0	0
2012-05-07 11:50:00	109.242	1900-01-24 11:50:00	36	0	0	0	0
2012-05-07 12:10:00	109.264	1900-01-24 12:10:00	37	0	0	0	0
2012-05-07 12:30:00	109.993	1900-01-24 12:30:00	38	0	0	0	0
2012-05-07 14:00:00	108.793	1900-01-24 14:00:00	43	0	0	0	0
2012-05-07 14:20:00	108.883	1900-01-24 14:20:00	44	0	0	0	0
2012-05-07 14:40:00	108.98	1900-01-24 14:40:00	45	0	0	0	0
2012-05-07 15:00:00	109.165	1900-01-24 15:00:00	46	0	0	0	0
2012-05-07 15:20:00	109.185	1900-01-24 15:20:00	47	0	0	0	0
2012-05-07 15:40:00	108.84	1900-01-24 15:40:00	48	0	0	0	0
2012-05-07 16:00:00	109.308	1900-01-24 16:00:00	49	0	0	0	0
2012-05-07 16:20:00	113.613	1900-01-24 16:20:00	50	0	0	0	0
2012-05-07 16:40:00	111.407	1900-01-24 16:40:00	51	0	0	0	0
2012-05-07 17:00:00	110.883	1900-01-24 17:00:00	52	0	0	0	0
2012-05-07 17:20:00	112.049	1900-01-24 17:20:00	53	0	0	0	0
2012-05-07 17:40:00	111.705	1900-01-24 17:40:00	54	0	0	0	0
2012-05-07 18:00:00	112.817	1900-01-24 18:00:00	55	0	0	0	0
2012-05-07 18:20:00	111.935	1900-01-24 18:20:00	56	0	0	0	0
2012-05-07 18:40:00	112.059	1900-01-24 18:40:00	57	0	0	0	0
2012-05-07 19:00:00	111.988	1900-01-24 19:00:00	58	0	0	0	0
2012-05-07 19:20:00	111.963	1900-01-24 19:20:00	59	0	0	0	0
2012-05-07 19:40:00	112.035	1900-01-24 19:40:00	60	0	0	0	0
2012-05-07 20:00:00	110.061	1900-01-24 20:00:00	61	0	0	0	0
2012-05-07 20:20:00	114.725	1900-01-24 20:20:00	62	12	0	0	12
2012-05-07 20:40:00	110.456	1900-01-24 20:40:00	63	0	0	0	0
2012-05-07 21:00:00	111.431	1900-01-24 21:00:00	64	0	0	0	0
2012-05-07 21:20:00	111.587	1900-01-24 21:20:00	65	0	0	0	0
2012-05-07 21:40:00	111.24	1900-01-24 21:40:00	66	0	0	0	0
2012-05-07 22:00:00	111.457	1900-01-24 22:00:00	67	0	0	0	0
2012-05-07 22:20:00	111.571	1900-01-24 22:20:00	68	0	0	0	0
2012-05-07 22:40:00	111.027	1900-01-24 22:40:00	69	0	0	0	0
2012-05-07 23:00:00	111.09	1900-01-24 23:00:00	70	0	0	0	0
2012-05-07 23:20:00	111.158	1900-01-24 23:20:00	71	0	0	0	0
2012-05-07 23:40:00	111.561	1900-01-24 23:40:00	72	0	0	0	0
2012-05-08	116.386	1900-01-25	1	0	0	0	0
2012-05-08 00:20:00	111.273	1900-01-25 00:20:00	2	0	0	0	0
2012-05-08 00:40:00	111.478	1900-01-25 00:40:00	3	0	0	0	0
2012-05-08 01:00:00	111.477	1900-01-25 01:00:00	4	0	0	0	0
2012-05-08 01:20:00	111.387	1900-01-25 01:20:00	5	0	0	0	0
2012-05-08 01:40:00	111.301	1900-01-25 01:40:00	6	0	0	0	0
2012-05-08 02:00:00	111.443	1900-01-25 02:00:00	7	0	0	0	0
2012-05-08 02:20:00	111.36	1900-01-25 02:20:00	8	0	0	0	0
2012-05-08 02:40:00	111.695	1900-01-25 02:40:00	9	0	0	0	0
2012-05-08 03:00:00	111.47	1900-01-25 03:00:00	10	0	0	0	0
2012-05-08 03:20:00	112.173	1900-01-25 03:20:00	11	0	0	0	0
2012-05-08 03:40:00	111.343	1900-01-25 03:40:00	12	0	0	0	0
2012-05-08 04:00:00	111.986	1900-01-25 04:00:00	13	0	0	0	0
2012-05-08 04:20:00	111.403	1900-01-25 04:20:00	14	0	0	0	0
2012-05-08 04:40:00	111.456	1900-01-25 04:40:00	15	0	0	0	0
2012-05-08 05:00:00	111.905	1900-01-25 05:00:00	16	0	0	0	0
2012-05-08 05:20:00	111.672	1900-01-25 05:20:00	17	0	0	0	0
2012-05-08 05:40:00	111.917	1900-01-25 05:40:00	18	0	0	0	0
2012-05-08 06:00:00	110.511	1900-01-25 06:00:00	19	0	0	0	0
2012-05-08 06:20:00	110.454	1900-01-25 06:20:00	20	0	0	0	0
2012-05-08 06:40:00	110.384	1900-01-25 06:40:00	21	0	0	0	0
2012-05-08 07:00:00	110.535	1900-01-25 07:00:00	22	0	0	0	0
2012-05-08 07:20:00	110.885	1900-01-25 07:20:00	23	0	0	0	0
2012-05-08 07:40:00	110.532	1900-01-25 07:40:00	24	0	0	0	0
2012-05-08 08:00:00	110.675	1900-01-25 08:00:00	25	0	0	0	0
2012-05-08 08:20:00	110.183	1900-01-25 08:20:00	26	0	0	0	0
2012-05-08 08:40:00	110.632	1900-01-25 08:40:00	27	0	0	0	0
2012-05-08 09:00:00	110.244	1900-01-25 09:00:00	28	0	0	0	0
2012-05-08 09:20:00	109.904	1900-01-25 09:20:00	29	0	0	0	0
2012-05-08 09:40:00	108.686	1900-01-25 09:40:00	30	0	0	0	0
2012-05-08 10:00:00	108.773	1900-01-25 10:00:00	31	0	0	0	0
2012-05-08 10:20:00	107.678	1900-01-25 10:20:00	32	0	0	0	0
2012-05-08 10:40:00	109.371	1900-01-25 10:40:00	33	0	0	0	0
2012-05-08 11:00:00	109.807	1900-01-25 11:00:00	34	0	0	0	0
2012-05-08 11:20:00	110.058	1900-01-25 11:20:00	35	0	0	0	0
2012-05-08 11:40:00	109.128	1900-01-25 11:40:00	36	0	0	0	0
2012-05-08 12:00:00	108.864	1900-01-25 12:00:00	37	0	0	0	0
2012-05-08 12:20:00	109.352	1900-01-25 12:20:00	38	0	0	0	0
2012-05-08 12:40:00	108.761	1900-01-25 12:40:00	39	0	0	0	0
2012-05-08 13:00:00	111.948	1900-01-25 13:00:00	40	0	0	0	0
2012-05-08 13:20:00	109.028	1900-01-25 13:20:00	41	0	0	0	0
2012-05-08 13:40:00	108.715	1900-01-25 13:40:00	42	0	0	0	0
2012-05-08 14:00:00	108.642	1900-01-25 14:00:00	43	0	0	0	0
2012-05-08 14:20:00	108.768	1900-01-25 14:20:00	44	0	0	0	0
2012-05-08 14:40:00	108.906	1900-01-25 14:40:00	45	0	0	0	0
2012-05-08 15:00:00	108.85	1900-01-25 15:00:00	46	0	0	0	0
2012-05-08 15:20:00	108.819	1900-01-25 15:20:00	47	0	0	0	0
2012-05-08 15:40:00	109.641	1900-01-25 15:40:00	48	0	0	0	0
2012-05-08 16:00:00	108.746	1900-01-25 16:00:00	49	0	0	0	0
2012-05-08 16:20:00	109.994	1900-01-25 16:20:00	50	0	0	0	0
2012-05-08 16:40:00	109.206	1900-01-25 16:40:00	51	0	0	0	0
2012-05-08 17:00:00	113.075	1900-01-25 17:00:00	52	0	0	0	0
2012-05-08 17:20:00	109.097	1900-01-25 17:20:00	53	0	0	0	0
2012-05-08 17:40:00	109.303	1900-01-25 17:40:00	54	0	0	0	0
2012-05-08 18:00:00	109.58	1900-01-25 18:00:00	55	0	0	0	0
2012-05-08 18:20:00	110.229	1900-01-25 18:20:00	56	0	0	0	0
2012-05-08 18:40:00	109.355	1900-01-25 18:40:00	57	0	0	0	0
2012-05-08 19:00:00	109.379	1900-01-25 19:00:00	58	0	0	0	0
2012-05-08 19:20:00	109.801	1900-01-25 19:20:00	59	0	0	0	0
2012-05-08 19:40:00	109.642	1900-01-25 19:40:00	60	0	0	0	0
2012-05-08 20:00:00	109.604	1900-01-25 20:00:00	61	0	0	0	0
2012-05-08 20:20:00	127.728	1900-01-25 20:20:00	62	110	17	0	127
2012-05-08 20:40:00	121.158	1900-01-25 20:40:00	63	41	0	0	41
2012-05-08 21:00:00	115.6	1900-01-25 21:00:00	64	41	0	0	41
2012-05-08 21:20:00	109.77	1900-01-25 21:20:00	65	1	0	0	1
2012-05-08 21:40:00	109.608	1900-01-25 21:40:00	66	0	0	0	0
2012-05-08 22:00:00	109.901	1900-01-25 22:00:00	67	0	0	0	0
2012-05-08 22:20:00	109.756	1900-01-25 22:20:00	68	0	0	0	0
2012-05-08 22:40:00	110.129	1900-01-25 22:40:00	69	0	0	0	0
2012-05-08 23:00:00	109.66	1900-01-25 23:00:00	70	0	0	0	0
2012-05-08 23:20:00	111.146	1900-01-25 23:20:00	71	0	0	0	0
2012-05-08 23:40:00	109.883	1900-01-25 23:40:00	72	0	0	0	0
2012-05-09	109.796	1900-01-26	1	0	0	0	0
2012-05-09 00:20:00	110.129	1900-01-26 00:20:00	2	0	0	0	0
2012-05-09 00:40:00	109.693	1900-01-26 00:40:00	3	0	0	0	0
2012-05-09 01:00:00	109.922	1900-01-26 01:00:00	4	0	0	0	0
2012-05-09 01:20:00	109.752	1900-01-26 01:20:00	5	0	0	0	0
2012-05-09 01:40:00	110.797	1900-01-26 01:40:00	6	0	0	0	0
2012-05-09 02:00:00	109.576	1900-01-26 02:00:00	7	0	0	0	0
2012-05-09 02:20:00	109.737	1900-01-26 02:20:00	8	0	0	0	0
2012-05-09 02:40:00	109.329	1900-01-26 02:40:00	9	0	0	0	0
2012-05-09 03:00:00	109.429	1900-01-26 03:00:00	10	0	0	0	0
2012-05-09 03:20:00	109.815	1900-01-26 03:20:00	11	0	0	0	0
2012-05-09 03:40:00	110.039	1900-01-26 03:40:00	12	0	0	0	0
2012-05-09 04:00:00	109.513	1900-01-26 04:00:00	13	0	0	0	0
2012-05-09 04:20:00	109.798	1900-01-26 04:20:00	14	0	0	0	0
2012-05-09 04:40:00	109.757	1900-01-26 04:40:00	15	0	0	0	0
2012-05-09 05:00:00	111.838	1900-01-26 05:00:00	16	0	0	0	0
2012-05-09 05:20:00	109.981	1900-01-26 05:20:00	17	0	0	0	0
2012-05-09 05:40:00	109.175	1900-01-26 05:40:00	18	0	0	0	0
2012-05-09 06:00:00	109.513	1900-01-26 06:00:00	19	0	0	0	0
2012-05-09 06:20:00	109.681	1900-01-26 06:20:00	20	0	0	0	0
2012-05-09 06:40:00	109.63	1900-01-26 06:40:00	21	0	0	0	0
2012-05-09 07:00:00	109.439	1900-01-26 07:00:00	22	0	0	0	0
2012-05-09 07:20:00	109.509	1900-01-26 07:20:00	23	0	0	0	0
2012-05-09 07:40:00	109.649	1900-01-26 07:40:00	24	0	0	0	0
2012-05-09 08:00:00	110.093	1900-01-26 08:00:00	25	0	0	0	0
2012-05-09 08:20:00	109.159	1900-01-26 08:20:00	26	0	0	0	0
2012-05-09 08:40:00	109.027	1900-01-26 08:40:00	27	0	0	0	0
2012-05-09 09:00:00	109.053	1900-01-26 09:00:00	28	0	0	0	0
2012-05-09 09:20:00	108.909	1900-01-26 09:20:00	29	0	0	0	0
2012-05-09 09:40:00	109.066	1900-01-26 09:40:00	30	0	0	0	0
2012-05-09 10:00:00	109.749	1900-01-26 10:00:00	31	0	0	0	0
2012-05-09 10:20:00	108.875	1900-01-26 10:20:00	32	0	0	0	0
2012-05-09 10:40:00	109.158	1900-01-26 10:40:00	33	0	0	0	0
2012-05-09 11:00:00	108.736	1900-01-26 11:00:00	34	0	0	0	0
2012-05-09 11:20:00	108.876	1900-01-26 11:20:00	35	0	0	0	0
2012-05-09 11:40:00	108.925	1900-01-26 11:40:00	36	0	0	0	0
2012-05-09 12:00:00	108.993	1900-01-26 12:00:00	37	0	0	0	0
2012-05-09 12:20:00	108.725	1900-01-26 12:20:00	38	0	0	0	0
2012-05-09 12:40:00	110.137	1900-01-26 12:40:00	39	0	0	0	0
2012-05-09 13:00:00	108.755	1900-01-26 13:00:00	40	0	0	0	0
2012-05-09 13:20:00	108.737	1900-01-26 13:20:00	41	0	0	0	0
2012-05-09 13:40:00	109.271	1900-01-26 13:40:00	42	0	0	0	0
2012-05-09 14:00:00	109.727	1900-01-26 14:00:00	43	0	0	0	0
2012-05-09 14:20:00	109.319	1900-01-26 14:20:00	44	0	0	0	0
2012-05-09 14:40:00	109.176	1900-01-26 14:40:00	45	0	0	0	0
2012-05-09 15:00:00	109.377	1900-01-26 15:00:00	46	0	0	0	0
2012-05-09 15:20:00	109.24	1900-01-26 15:20:00	47	0	0	0	0
2012-05-09 15:40:00	109.267	1900-01-26 15:40:00	48	0	0	0	0
2012-05-09 16:00:00	110.455	1900-01-26 16:00:00	49	0	0	0	0
2012-05-09 16:20:00	109.93	1900-01-26 16:20:00	50	0	0	0	0
2012-05-09 16:40:00	109.995	1900-01-26 16:40:00	51	0	0	0	0
2012-05-09 17:00:00	110.241	1900-01-26 17:00:00	52	0	0	0	0
2012-05-09 17:20:00	109.761	1900-01-26 17:20:00	53	0	0	0	0
2012-05-09 17:40:00	110.012	1900-01-26 17:40:00	54	0	0	0	0
2012-05-09 18:00:00	110.521	1900-01-26 18:00:00	55	0	0	0	0
2012-05-09 18:20:00	109.901	1900-01-26 18:20:00	56	0	0	0	0
2012-05-09 18:40:00	110.018	1900-01-26 18:40:00	57	0	0	0	0
2012-05-09 19:00:00	109.761	1900-01-26 19:00:00	58	0	0	0	0
2012-05-09 19:20:00	109.918	1900-01-26 19:20:00	59	0	0	0	0
2012-05-09 19:40:00	109.702	1900-01-26 19:40:00	60	0	0	0	0
2012-05-09 20:00:00	110.442	1900-01-26 20:00:00	61	0	0	0	0
2012-05-09 20:20:00	123.081	1900-01-26 20:20:00	62	58	10	0	68
2012-05-09 20:40:00	123.081	1900-01-26 20:40:00	63	78	5	0	83
2012-05-09 21:00:00	121.563	1900-01-26 21:00:00	64	84	3	0	87
2012-05-09 21:20:00	118.966	1900-01-26 21:20:00	65	53	1	0	54
2012-05-09 21:40:00	109.988	1900-01-26 21:40:00	66	0	0	0	0
2012-05-09 22:00:00	109.823	1900-01-26 22:00:00	67	0	0	0	0
2012-05-09 22:20:00	110.627	1900-01-26 22:20:00	68	0	0	0	0
2012-05-09 22:40:00	109.814	1900-01-26 22:40:00	69	0	0	0	0
2012-05-09 23:00:00	110.034	1900-01-26 23:00:00	70	0	0	0	0
2012-05-09 23:20:00	110.498	1900-01-26 23:20:00	71	0	0	0	0
2012-05-09 23:40:00	110.068	1900-01-26 23:40:00	72	0	0	0	0
2012-05-10	110.32	1900-01-27	1	0	0	0	0
2012-05-10 00:20:00	110.02	1900-01-27 00:20:00	2	0	0	0	0
2012-05-10 00:40:00	110.291	1900-01-27 00:40:00	3	0	0	0	0
2012-05-10 01:00:00	110.032	1900-01-27 01:00:00	4	0	0	0	0
2012-05-10 01:20:00	109.982	1900-01-27 01:20:00	5	0	0	0	0
2012-05-10 01:40:00	110.066	1900-01-27 01:40:00	6	0	0	0	0
2012-05-10 02:00:00	110.219	1900-01-27 02:00:00	7	0	0	0	0
2012-05-10 02:20:00	110.335	1900-01-27 02:20:00	8	0	0	0	0
2012-05-10 02:40:00	110.066	1900-01-27 02:40:00	9	0	0	0	0
2012-05-10 03:00:00	110.021	1900-01-27 03:00:00	10	0	0	0	0
2012-05-10 03:20:00	109.982	1900-01-27 03:20:00	11	0	0	0	0
2012-05-10 03:40:00	109.926	1900-01-27 03:40:00	12	0	0	0	0
2012-05-10 04:00:00	109.836	1900-01-27 04:00:00	13	0	0	0	0
2012-05-10 04:20:00	111.86	1900-01-27 04:20:00	14	0	0	0	0
2012-05-10 04:40:00	110.159	1900-01-27 04:40:00	15	0	0	0	0
2012-05-10 05:00:00	109.924	1900-01-27 05:00:00	16	0	0	0	0
2012-05-10 05:20:00	110.131	1900-01-27 05:20:00	17	0	0	0	0
2012-05-10 05:40:00	109.87	1900-01-27 05:40:00	18	0	0	0	0
2012-05-10 06:00:00	109.86	1900-01-27 06:00:00	19	0	0	0	0
2012-05-10 06:20:00	109.789	1900-01-27 06:20:00	20	0	0	0	0
2012-05-10 06:40:00	119.222	1900-01-27 06:40:00	21	0	0	0	0
2012-05-10 07:00:00	109.622	1900-01-27 07:00:00	22	0	0	0	0
2012-05-10 07:20:00	109.871	1900-01-27 07:20:00	23	0	0	0	0
2012-05-10 07:40:00	109.517	1900-01-27 07:40:00	24	0	0	0	0
2012-05-10 08:00:00	109.4	1900-01-27 08:00:00	25	0	0	0	0
2012-05-10 08:20:00	109.371	1900-01-27 08:20:00	26	0	0	0	0
2012-05-10 08:40:00	109.72	1900-01-27 08:40:00	27	0	0	0	0
2012-05-10 09:00:00	109.601	1900-01-27 09:00:00	28	0	0	0	0
2012-05-10 09:20:00	109.666	1900-01-27 09:20:00	29	0	0	0	0
2012-05-10 09:40:00	109.571	1900-01-27 09:40:00	30	0	0	0	0
2012-05-10 10:00:00	109.474	1900-01-27 10:00:00	31	0	0	0	0
2012-05-10 10:20:00	109.767	1900-01-27 10:20:00	32	0	0	0	0
2012-05-10 10:40:00	109.374	1900-01-27 10:40:00	33	0	0	0	0
2012-05-10 11:00:00	109.261	1900-01-27 11:00:00	34	0	0	0	0
2012-05-10 11:20:00	109.288	1900-01-27 11:20:00	35	0	0	0	0
2012-05-10 11:40:00	109.191	1900-01-27 11:40:00	36	0	0	0	0
2012-05-10 12:00:00	109.224	1900-01-27 12:00:00	37	0	0	0	0
2012-05-10 12:20:00	109.124	1900-01-27 12:20:00	38	0	0	0	0
2012-05-10 12:40:00	109.647	1900-01-27 12:40:00	39	0	0	0	0
2012-05-10 13:00:00	119.496	1900-01-27 13:00:00	40	0	0	0	0
2012-05-10 13:20:00	108.924	1900-01-27 13:20:00	41	0	0	0	0
2012-05-10 13:40:00	108.889	1900-01-27 13:40:00	42	0	0	0	0
2012-05-10 14:00:00	109.232	1900-01-27 14:00:00	43	0	0	0	0
2012-05-10 14:20:00	109.196	1900-01-27 14:20:00	44	0	0	0	0
2012-05-10 14:40:00	109.042	1900-01-27 14:40:00	45	0	0	0	0
2012-05-10 15:00:00	108.627	1900-01-27 15:00:00	46	0	0	0	0
2012-05-10 15:20:00	109.404	1900-01-27 15:20:00	47	0	0	0	0
2012-05-10 15:40:00	111.782	1900-01-27 15:40:00	48	0	0	0	0
2012-05-10 16:00:00	110.084	1900-01-27 16:00:00	49	0	0	0	0
2012-05-10 16:20:00	109.503	1900-01-27 16:20:00	50	0	0	0	0
2012-05-10 16:40:00	109.909	1900-01-27 16:40:00	51	0	0	0	0
2012-05-10 17:00:00	110.166	1900-01-27 17:00:00	52	0	0	0	0
2012-05-10 17:20:00	109.638	1900-01-27 17:20:00	53	0	0	0	0
2012-05-10 17:40:00	109.483	1900-01-27 17:40:00	54	0	0	0	0
2012-05-10 18:00:00	109.591	1900-01-27 18:00:00	55	0	0	0	0
2012-05-10 18:20:00	109.495	1900-01-27 18:20:00	56	0	0	0	0
2012-05-10 18:40:00	110.154	1900-01-27 18:40:00	57	0	0	0	0
2012-05-10 19:00:00	109.874	1900-01-27 19:00:00	58	0	0	0	0
2012-05-10 19:20:00	109.852	1900-01-27 19:20:00	59	0	0	0	0
2012-05-10 19:40:00	110.363	1900-01-27 19:40:00	60	0	0	0	0
2012-05-10 20:00:00	123.197	1900-01-27 20:00:00	61	78	11	0	89
2012-05-10 20:20:00	123.751	1900-01-27 20:20:00	62	86	6	0	92
2012-05-10 20:40:00	129.734	1900-01-27 20:40:00	63	134	17	0	151
2012-05-10 21:00:00	122.424	1900-01-27 21:00:00	64	77	5	0	82
2012-05-10 21:20:00	127.75	1900-01-27 21:20:00	65	101	12	0	113
2012-05-10 21:40:00	123.043	1900-01-27 21:40:00	66	88	4	0	92
2012-05-10 22:00:00	122.998	1900-01-27 22:00:00	67	88	5	0	93
2012-05-10 22:20:00	122.271	1900-01-27 22:20:00	68	94	3	0	97
2012-05-10 22:40:00	124.707	1900-01-27 22:40:00	69	98	0	0	98
2012-05-10 23:00:00	123.208	1900-01-27 23:00:00	70	82	2	0	84
2012-05-10 23:20:00	120.715	1900-01-27 23:20:00	71	78	2	0	80
2012-05-10 23:40:00	110.362	1900-01-27 23:40:00	72	0	0	0	0
2012-05-11	110.074	1900-01-28	1	0	0	0	0
2012-05-11 00:20:00	110.359	1900-01-28 00:20:00	2	0	0	0	0
2012-05-11 00:40:00	114.874	1900-01-28 00:40:00	3	0	0	0	0
2012-05-11 01:00:00	117.106	1900-01-28 01:00:00	4	0	0	0	0
2012-05-11 01:20:00	110.419	1900-01-28 01:20:00	5	0	0	0	0
2012-05-11 01:40:00	110.436	1900-01-28 01:40:00	6	0	0	0	0
2012-05-11 02:00:00	112.155	1900-01-28 02:00:00	7	0	0	0	0
2012-05-11 02:20:00	110.495	1900-01-28 02:20:00	8	0	0	0	0
2012-05-11 02:40:00	113.12	1900-01-28 02:40:00	9	0	0	0	0
2012-05-11 03:00:00	109.634	1900-01-28 03:00:00	10	0	0	0	0
2012-05-11 03:20:00	109.695	1900-01-28 03:20:00	11	0	0	0	0
2012-05-11 03:40:00	111.851	1900-01-28 03:40:00	12	0	0	0	0
2012-05-11 04:00:00	110.304	1900-01-28 04:00:00	13	0	0	0	0
2012-05-11 04:20:00	110.636	1900-01-28 04:20:00	14	0	0	0	0
2012-05-11 04:40:00	119.455	1900-01-28 04:40:00	15	0	0	0	0
2012-05-11 05:00:00	110.003	1900-01-28 05:00:00	16	0	0	0	0
2012-05-11 05:20:00	109.912	1900-01-28 05:20:00	17	0	0	0	0
2012-05-11 05:40:00	110.022	1900-01-28 05:40:00	18	0	0	0	0
2012-05-11 06:00:00	111.16	1900-01-28 06:00:00	19	0	0	0	0
2012-05-11 06:20:00	111.065	1900-01-28 06:20:00	20	0	0	0	0
2012-05-11 06:40:00	110.924	1900-01-28 06:40:00	21	0	0	0	0
2012-05-11 07:00:00	111.098	1900-01-28 07:00:00	22	0	0	0	0
2012-05-11 07:20:00	117.763	1900-01-28 07:20:00	23	0	0	0	0
2012-05-11 07:40:00	110.967	1900-01-28 07:40:00	24	0	0	0	0
2012-05-11 08:00:00	110.755	1900-01-28 08:00:00	25	0	0	0	0
2012-05-11 08:20:00	110.688	1900-01-28 08:20:00	26	0	0	0	0
2012-05-11 08:40:00	109.367	1900-01-28 08:40:00	27	0	0	0	0
2012-05-11 09:00:00	111.151	1900-01-28 09:00:00	28	0	0	0	0
2012-05-11 09:20:00	109.671	1900-01-28 09:20:00	29	0	0	0	0
2012-05-11 09:40:00	109.832	1900-01-28 09:40:00	30	0	0	0	0
2012-05-11 10:00:00	108.366	1900-01-28 10:00:00	31	0	0	0	0
2012-05-11 10:20:00	109.171	1900-01-28 10:20:00	32	0	0	0	0
2012-05-11 10:40:00	112.162	1900-01-28 10:40:00	33	0	0	0	0
2012-05-11 11:00:00	108.454	1900-01-28 11:00:00	34	0	0	0	0
2012-05-11 11:20:00	110.383	1900-01-28 11:20:00	35	0	0	0	0
2012-05-11 11:40:00	108.789	1900-01-28 11:40:00	36	0	0	0	0
2012-05-11 12:00:00	108.557	1900-01-28 12:00:00	37	0	0	0	0
2012-05-11 12:20:00	109.176	1900-01-28 12:20:00	38	0	0	0	0
2012-05-11 12:40:00	108.642	1900-01-28 12:40:00	39	0	0	0	0
2012-05-11 13:00:00	108.547	1900-01-28 13:00:00	40	0	0	0	0
[truncated: 15,646 more rows]
