# Supplementary material for: Acoustic monitoring indicates a correlation between calling and spawning in captive spotted seatrout (Cynoscion nebulosus)
Source: PeerJ. 2017 Feb 9;5:e2944. doi: 10.7717/peerj.2944 (PMC5345829; doi:10.7717/peerj.2944)
Supplement: Data S5 [file peerj-05-2944-s005.xls]

## Sheet: 1073_Tank3
Date/Time of Sample	Adjusted Sound Pressure Level	Combined Date and Time	Category	Drums	Grunts	Trains	Totals
2012-04-13 16:00:00	107.584	2012-04-13 16:00:00	49	0	0	0	0
2012-04-13 16:20:00	107.658	2012-04-13 16:20:00	50	0	0	0	0
2012-04-13 16:40:00	107.945	2012-04-13 16:40:00	51	0	0	0	0
2012-04-13 17:00:00	107.77	2012-04-13 17:00:00	52	0	0	0	0
2012-04-13 17:20:00	107.903	2012-04-13 17:20:00	53	0	0	0	0
2012-04-13 17:40:00	107.885	2012-04-13 17:40:00	54	0	0	0	0
2012-04-13 18:00:00	107.703	2012-04-13 18:00:00	55	0	0	0	0
2012-04-13 18:20:00	108.51	2012-04-13 18:20:00	56	0	0	0	0
2012-04-13 18:40:00	107.939	2012-04-13 18:40:00	57	0	0	0	0
2012-04-13 19:00:00	107.78	2012-04-13 19:00:00	58	0	0	0	0
2012-04-13 19:20:00	107.889	2012-04-13 19:20:00	59	0	0	0	0
2012-04-13 19:40:00	107.87	2012-04-13 19:40:00	60	0	0	0	0
2012-04-13 20:00:00	109.075	2012-04-13 20:00:00	61	16	3	0	19
2012-04-13 20:20:00	109.419	2012-04-13 20:20:00	62	14	7	0	21
2012-04-13 20:40:00	108.162	2012-04-13 20:40:00	63	0	0	0	0
2012-04-13 21:00:00	108.016	2012-04-13 21:00:00	64	0	0	0	0
2012-04-13 21:20:00	107.91	2012-04-13 21:20:00	65	0	0	0	0
2012-04-13 21:40:00	107.994	2012-04-13 21:40:00	66	0	0	0	0
2012-04-13 22:00:00	107.988	2012-04-13 22:00:00	67	0	0	0	0
2012-04-13 22:20:00	108.011	2012-04-13 22:20:00	68	3	0	0	3
2012-04-13 22:40:00	107.975	2012-04-13 22:40:00	69	0	0	0	0
2012-04-13 23:00:00	108.177	2012-04-13 23:00:00	70	0	0	0	0
2012-04-13 23:20:00	108.216	2012-04-13 23:20:00	71	0	0	0	0
2012-04-13 23:40:00	108.146	2012-04-13 23:40:00	72	0	0	0	0
2012-04-14	108.207	2012-04-14	1	0	0	0	0
2012-04-14 00:20:00	108.123	2012-04-14 00:20:00	2	0	0	0	0
2012-04-14 00:40:00	108.142	2012-04-14 00:40:00	3	0	0	0	0
2012-04-14 01:00:00	108.148	2012-04-14 01:00:00	4	0	0	0	0
2012-04-14 01:20:00	108.114	2012-04-14 01:20:00	5	0	0	0	0
2012-04-14 01:40:00	108.138	2012-04-14 01:40:00	6	0	0	0	0
2012-04-14 02:00:00	108.311	2012-04-14 02:00:00	7	0	0	0	0
2012-04-14 02:20:00	108.208	2012-04-14 02:20:00	8	0	0	0	0
2012-04-14 02:40:00	108.194	2012-04-14 02:40:00	9	0	0	0	0
2012-04-14 03:00:00	108.093	2012-04-14 03:00:00	10	0	0	0	0
2012-04-14 03:20:00	108.292	2012-04-14 03:20:00	11	0	0	0	0
2012-04-14 03:40:00	108.283	2012-04-14 03:40:00	12	4	0	0	4
2012-04-14 04:00:00	108.057	2012-04-14 04:00:00	13	0	0	0	0
2012-04-14 04:20:00	108.066	2012-04-14 04:20:00	14	0	0	0	0
2012-04-14 04:40:00	108.191	2012-04-14 04:40:00	15	0	0	0	0
2012-04-14 05:00:00	108.104	2012-04-14 05:00:00	16	0	0	0	0
2012-04-14 05:20:00	108.137	2012-04-14 05:20:00	17	0	0	0	0
2012-04-14 05:40:00	108.232	2012-04-14 05:40:00	18	0	0	0	0
2012-04-14 06:00:00	108.234	2012-04-14 06:00:00	19	0	0	0	0
2012-04-14 06:20:00	108.306	2012-04-14 06:20:00	20	0	0	0	0
2012-04-14 06:40:00	108.195	2012-04-14 06:40:00	21	0	0	0	0
2012-04-14 07:00:00	108.179	2012-04-14 07:00:00	22	0	0	0	0
2012-04-14 07:20:00	108.119	2012-04-14 07:20:00	23	0	0	0	0
2012-04-14 07:40:00	108.169	2012-04-14 07:40:00	24	0	0	0	0
2012-04-14 08:00:00	108.259	2012-04-14 08:00:00	25	0	0	0	0
2012-04-14 08:20:00	108.228	2012-04-14 08:20:00	26	0	0	0	0
2012-04-14 08:40:00	108.462	2012-04-14 08:40:00	27	0	0	0	0
2012-04-14 09:00:00	108.311	2012-04-14 09:00:00	28	0	0	0	0
2012-04-14 09:20:00	108.266	2012-04-14 09:20:00	29	0	0	0	0
2012-04-14 09:40:00	108.301	2012-04-14 09:40:00	30	0	0	0	0
2012-04-14 10:00:00	108.202	2012-04-14 10:00:00	31	0	0	0	0
2012-04-14 10:20:00	108.354	2012-04-14 10:20:00	32	0	0	0	0
2012-04-14 10:40:00	107.995	2012-04-14 10:40:00	33	0	0	0	0
2012-04-14 11:00:00	107.996	2012-04-14 11:00:00	34	0	0	0	0
2012-04-14 11:20:00	108.076	2012-04-14 11:20:00	35	0	0	0	0
2012-04-14 11:40:00	108.05	2012-04-14 11:40:00	36	0	0	0	0
2012-04-14 12:00:00	108.042	2012-04-14 12:00:00	37	0	0	0	0
2012-04-14 12:20:00	107.896	2012-04-14 12:20:00	38	0	0	0	0
2012-04-14 12:40:00	107.598	2012-04-14 12:40:00	39	0	0	0	0
2012-04-14 13:00:00	107.718	2012-04-14 13:00:00	40	0	0	0	0
2012-04-14 13:20:00	107.919	2012-04-14 13:20:00	41	0	0	0	0
2012-04-14 13:40:00	107.701	2012-04-14 13:40:00	42	0	0	0	0
2012-04-14 14:00:00	107.559	2012-04-14 14:00:00	43	0	0	0	0
2012-04-14 14:20:00	107.593	2012-04-14 14:20:00	44	0	0	0	0
2012-04-14 14:40:00	107.475	2012-04-14 14:40:00	45	0	0	0	0
2012-04-14 15:00:00	107.619	2012-04-14 15:00:00	46	0	0	0	0
2012-04-14 15:20:00	107.515	2012-04-14 15:20:00	47	0	0	0	0
2012-04-14 15:40:00	108.002	2012-04-14 15:40:00	48	0	0	0	0
2012-04-14 16:00:00	107.791	2012-04-14 16:00:00	49	0	0	0	0
2012-04-14 16:20:00	108.579	2012-04-14 16:20:00	50	0	0	0	0
2012-04-14 16:40:00	109.302	2012-04-14 16:40:00	51	0	0	0	0
2012-04-14 17:00:00	107.565	2012-04-14 17:00:00	52	0	0	0	0
2012-04-14 17:20:00	107.454	2012-04-14 17:20:00	53	0	0	0	0
2012-04-14 17:40:00	107.443	2012-04-14 17:40:00	54	0	0	0	0
2012-04-14 18:00:00	107.567	2012-04-14 18:00:00	55	0	0	0	0
2012-04-14 18:20:00	107.599	2012-04-14 18:20:00	56	0	0	0	0
2012-04-14 18:40:00	107.494	2012-04-14 18:40:00	57	0	0	0	0
2012-04-14 19:00:00	107.545	2012-04-14 19:00:00	58	0	0	0	0
2012-04-14 19:20:00	107.543	2012-04-14 19:20:00	59	0	0	0	0
2012-04-14 19:40:00	107.515	2012-04-14 19:40:00	60	0	0	0	0
2012-04-14 20:00:00	107.914	2012-04-14 20:00:00	61	0	0	0	0
2012-04-14 20:20:00	107.579	2012-04-14 20:20:00	62	0	0	0	0
2012-04-14 20:40:00	107.678	2012-04-14 20:40:00	63	0	0	0	0
2012-04-14 21:00:00	107.574	2012-04-14 21:00:00	64	0	0	0	0
2012-04-14 21:20:00	107.646	2012-04-14 21:20:00	65	0	0	0	0
2012-04-14 21:40:00	107.503	2012-04-14 21:40:00	66	0	0	0	0
2012-04-14 22:00:00	107.431	2012-04-14 22:00:00	67	0	0	0	0
2012-04-14 22:20:00	107.464	2012-04-14 22:20:00	68	0	0	0	0
2012-04-14 22:40:00	107.542	2012-04-14 22:40:00	69	0	0	0	0
2012-04-14 23:00:00	107.265	2012-04-14 23:00:00	70	0	0	0	0
2012-04-14 23:20:00	107.334	2012-04-14 23:20:00	71	0	0	0	0
2012-04-14 23:40:00	107.354	2012-04-14 23:40:00	72	0	0	0	0
2012-04-15	107.254	2012-04-15	1	0	0	0	0
2012-04-15 00:20:00	107.193	2012-04-15 00:20:00	2	0	0	0	0
2012-04-15 00:40:00	107.343	2012-04-15 00:40:00	3	0	0	0	0
2012-04-15 01:00:00	107.342	2012-04-15 01:00:00	4	0	0	0	0
2012-04-15 01:20:00	107.192	2012-04-15 01:20:00	5	0	0	0	0
2012-04-15 01:40:00	107.334	2012-04-15 01:40:00	6	0	0	0	0
2012-04-15 02:00:00	107.392	2012-04-15 02:00:00	7	0	0	0	0
2012-04-15 02:20:00	107.613	2012-04-15 02:20:00	8	0	0	0	0
2012-04-15 02:40:00	107.346	2012-04-15 02:40:00	9	0	0	0	0
2012-04-15 03:00:00	107.215	2012-04-15 03:00:00	10	0	0	0	0
2012-04-15 03:20:00	107.263	2012-04-15 03:20:00	11	0	0	0	0
2012-04-15 03:40:00	107.161	2012-04-15 03:40:00	12	0	0	0	0
2012-04-15 04:00:00	107.343	2012-04-15 04:00:00	13	0	0	0	0
2012-04-15 04:20:00	107.212	2012-04-15 04:20:00	14	0	0	0	0
2012-04-15 04:40:00	107.238	2012-04-15 04:40:00	15	0	0	0	0
2012-04-15 05:00:00	107.127	2012-04-15 05:00:00	16	0	0	0	0
2012-04-15 05:20:00	107.334	2012-04-15 05:20:00	17	0	0	0	0
2012-04-15 05:40:00	107.416	2012-04-15 05:40:00	18	0	0	0	0
2012-04-15 06:00:00	107.544	2012-04-15 06:00:00	19	0	0	0	0
2012-04-15 06:20:00	107.45	2012-04-15 06:20:00	20	0	0	0	0
2012-04-15 06:40:00	107.477	2012-04-15 06:40:00	21	0	0	0	0
2012-04-15 07:00:00	107.663	2012-04-15 07:00:00	22	0	0	0	0
2012-04-15 07:20:00	107.59	2012-04-15 07:20:00	23	0	0	0	0
2012-04-15 07:40:00	107.392	2012-04-15 07:40:00	24	0	0	0	0
2012-04-15 08:00:00	107.688	2012-04-15 08:00:00	25	0	0	0	0
2012-04-15 08:20:00	107.726	2012-04-15 08:20:00	26	0	0	0	0
2012-04-15 08:40:00	107.589	2012-04-15 08:40:00	27	0	0	0	0
2012-04-15 09:00:00	107.739	2012-04-15 09:00:00	28	0	0	0	0
2012-04-15 09:20:00	107.925	2012-04-15 09:20:00	29	0	0	0	0
2012-04-15 09:40:00	107.727	2012-04-15 09:40:00	30	0	0	0	0
2012-04-15 10:00:00	107.531	2012-04-15 10:00:00	31	0	0	0	0
2012-04-15 10:20:00	107.761	2012-04-15 10:20:00	32	0	0	0	0
2012-04-15 10:40:00	107.783	2012-04-15 10:40:00	33	0	0	0	0
2012-04-15 11:00:00	107.588	2012-04-15 11:00:00	34	0	0	0	0
2012-04-15 11:20:00	107.793	2012-04-15 11:20:00	35	0	0	0	0
2012-04-15 11:40:00	107.802	2012-04-15 11:40:00	36	0	0	0	0
2012-04-15 12:00:00	107.718	2012-04-15 12:00:00	37	0	0	0	0
2012-04-15 12:20:00	107.806	2012-04-15 12:20:00	38	0	0	0	0
2012-04-15 12:40:00	107.747	2012-04-15 12:40:00	39	0	0	0	0
2012-04-15 13:00:00	107.85	2012-04-15 13:00:00	40	0	0	0	0
2012-04-15 13:20:00	107.829	2012-04-15 13:20:00	41	0	0	0	0
2012-04-15 13:40:00	107.757	2012-04-15 13:40:00	42	0	0	0	0
2012-04-15 14:00:00	108.525	2012-04-15 14:00:00	43	0	0	0	0
2012-04-15 14:20:00	107.848	2012-04-15 14:20:00	44	0	0	0	0
2012-04-15 14:40:00	107.745	2012-04-15 14:40:00	45	0	0	0	0
2012-04-15 15:00:00	107.707	2012-04-15 15:00:00	46	0	0	0	0
2012-04-15 15:20:00	107.817	2012-04-15 15:20:00	47	0	0	0	0
2012-04-15 15:40:00	107.797	2012-04-15 15:40:00	48	0	0	0	0
2012-04-15 16:00:00	107.639	2012-04-15 16:00:00	49	0	0	0	0
2012-04-15 16:20:00	107.758	2012-04-15 16:20:00	50	0	0	0	0
2012-04-15 16:40:00	107.671	2012-04-15 16:40:00	51	0	0	0	0
2012-04-15 17:00:00	107.718	2012-04-15 17:00:00	52	0	0	0	0
2012-04-15 17:20:00	107.532	2012-04-15 17:20:00	53	0	0	0	0
2012-04-15 17:40:00	107.417	2012-04-15 17:40:00	54	0	0	0	0
2012-04-15 18:00:00	107.432	2012-04-15 18:00:00	55	0	0	0	0
2012-04-15 18:20:00	107.46	2012-04-15 18:20:00	56	0	0	0	0
2012-04-15 18:40:00	107.411	2012-04-15 18:40:00	57	0	0	0	0
2012-04-15 19:00:00	107.504	2012-04-15 19:00:00	58	0	0	0	0
2012-04-15 19:20:00	107.534	2012-04-15 19:20:00	59	0	0	0	0
2012-04-15 19:40:00	107.446	2012-04-15 19:40:00	60	0	0	0	0
2012-04-15 20:00:00	107.647	2012-04-15 20:00:00	61	0	0	0	0
2012-04-15 20:20:00	107.577	2012-04-15 20:20:00	62	0	0	0	0
2012-04-15 20:40:00	107.524	2012-04-15 20:40:00	63	0	0	0	0
2012-04-15 21:00:00	107.467	2012-04-15 21:00:00	64	0	0	0	0
2012-04-15 21:20:00	107.35	2012-04-15 21:20:00	65	0	0	0	0
2012-04-15 21:40:00	107.462	2012-04-15 21:40:00	66	0	0	0	0
2012-04-15 22:00:00	107.366	2012-04-15 22:00:00	67	0	0	0	0
2012-04-15 22:20:00	107.362	2012-04-15 22:20:00	68	0	0	0	0
2012-04-15 22:40:00	107.598	2012-04-15 22:40:00	69	0	0	0	0
2012-04-15 23:00:00	107.608	2012-04-15 23:00:00	70	0	0	0	0
2012-04-15 23:20:00	107.398	2012-04-15 23:20:00	71	0	0	0	0
2012-04-15 23:40:00	107.429	2012-04-15 23:40:00	72	0	0	0	0
2012-04-16	107.296	2012-04-16	1	0	0	0	0
2012-04-16 00:20:00	107.45	2012-04-16 00:20:00	2	0	0	0	0
2012-04-16 00:40:00	107.358	2012-04-16 00:40:00	3	0	0	0	0
2012-04-16 01:00:00	107.416	2012-04-16 01:00:00	4	0	0	0	0
2012-04-16 01:20:00	107.342	2012-04-16 01:20:00	5	0	0	0	0
2012-04-16 01:40:00	107.484	2012-04-16 01:40:00	6	0	0	0	0
2012-04-16 02:00:00	107.35	2012-04-16 02:00:00	7	0	0	0	0
2012-04-16 02:20:00	107.541	2012-04-16 02:20:00	8	0	0	0	0
2012-04-16 02:40:00	107.346	2012-04-16 02:40:00	9	0	0	0	0
2012-04-16 03:00:00	107.752	2012-04-16 03:00:00	10	0	0	0	0
2012-04-16 03:20:00	107.564	2012-04-16 03:20:00	11	0	0	0	0
2012-04-16 03:40:00	107.637	2012-04-16 03:40:00	12	0	0	0	0
2012-04-16 04:00:00	107.621	2012-04-16 04:00:00	13	0	0	0	0
2012-04-16 04:20:00	107.585	2012-04-16 04:20:00	14	0	0	0	0
2012-04-16 04:40:00	107.628	2012-04-16 04:40:00	15	0	0	0	0
2012-04-16 05:00:00	107.476	2012-04-16 05:00:00	16	0	0	0	0
2012-04-16 05:20:00	107.794	2012-04-16 05:20:00	17	0	0	0	0
2012-04-16 05:40:00	107.743	2012-04-16 05:40:00	18	0	0	0	0
2012-04-16 06:00:00	107.87	2012-04-16 06:00:00	19	0	0	0	0
2012-04-16 06:20:00	107.857	2012-04-16 06:20:00	20	7	0	0	7
2012-04-16 06:40:00	107.754	2012-04-16 06:40:00	21	0	0	0	0
2012-04-16 07:00:00	107.655	2012-04-16 07:00:00	22	0	0	0	0
2012-04-16 07:20:00	107.469	2012-04-16 07:20:00	23	0	0	0	0
2012-04-16 07:40:00	107.633	2012-04-16 07:40:00	24	0	0	0	0
2012-04-16 08:00:00	107.604	2012-04-16 08:00:00	25	0	0	0	0
2012-04-16 08:20:00	107.478	2012-04-16 08:20:00	26	0	0	0	0
2012-04-16 08:40:00	107.618	2012-04-16 08:40:00	27	0	0	0	0
2012-04-16 09:00:00	107.589	2012-04-16 09:00:00	28	0	0	0	0
2012-04-16 09:20:00	107.486	2012-04-16 09:20:00	29	0	0	0	0
2012-04-16 09:40:00	107.54	2012-04-16 09:40:00	30	0	0	0	0
2012-04-16 10:00:00	107.605	2012-04-16 10:00:00	31	0	0	0	0
2012-04-16 10:20:00	107.154	2012-04-16 10:20:00	32	0	0	0	0
2012-04-16 10:40:00	106.771	2012-04-16 10:40:00	33	0	0	0	0
2012-04-16 11:00:00	119.395	2012-04-16 11:00:00	34	0	0	0	0
2012-04-16 11:20:00	107.057	2012-04-16 11:20:00	35	0	0	0	0
2012-04-16 11:40:00	107.101	2012-04-16 11:40:00	36	0	0	0	0
2012-04-16 12:00:00	106.998	2012-04-16 12:00:00	37	0	0	0	0
2012-04-16 12:20:00	106.9	2012-04-16 12:20:00	38	0	0	0	0
2012-04-16 12:40:00	106.741	2012-04-16 12:40:00	39	0	0	0	0
2012-04-16 13:00:00	106.721	2012-04-16 13:00:00	40	0	0	0	0
2012-04-16 13:20:00	106.604	2012-04-16 13:20:00	41	0	0	0	0
2012-04-16 13:40:00	106.442	2012-04-16 13:40:00	42	0	0	0	0
2012-04-16 14:00:00	106.912	2012-04-16 14:00:00	43	0	0	0	0
2012-04-16 14:20:00	104.897	2012-04-16 14:20:00	44	0	0	0	0
2012-04-16 14:40:00	104.619	2012-04-16 14:40:00	45	0	0	0	0
2012-04-16 15:00:00	105.186	2012-04-16 15:00:00	46	0	0	0	0
2012-04-16 15:20:00	104.75	2012-04-16 15:20:00	47	0	0	0	0
2012-04-16 15:40:00	104.657	2012-04-16 15:40:00	48	0	0	0	0
2012-04-16 16:00:00	104.651	2012-04-16 16:00:00	49	0	0	0	0
2012-04-16 16:20:00	104.802	2012-04-16 16:20:00	50	0	0	0	0
2012-04-16 16:40:00	105.15	2012-04-16 16:40:00	51	0	0	0	0
2012-04-16 17:00:00	105.235	2012-04-16 17:00:00	52	0	0	0	0
2012-04-16 17:20:00	105.31	2012-04-16 17:20:00	53	0	0	0	0
2012-04-16 17:40:00	105.481	2012-04-16 17:40:00	54	0	0	0	0
2012-04-16 18:00:00	105.248	2012-04-16 18:00:00	55	0	0	0	0
2012-04-16 18:20:00	105.304	2012-04-16 18:20:00	56	0	0	0	0
2012-04-16 18:40:00	105.143	2012-04-16 18:40:00	57	0	0	0	0
2012-04-16 19:00:00	105.185	2012-04-16 19:00:00	58	0	0	0	0
2012-04-16 19:20:00	105.247	2012-04-16 19:20:00	59	0	0	0	0
2012-04-16 19:40:00	105.552	2012-04-16 19:40:00	60	0	0	0	0
2012-04-16 20:00:00	105.513	2012-04-16 20:00:00	61	0	0	0	0
2012-04-16 20:20:00	105.572	2012-04-16 20:20:00	62	0	0	0	0
2012-04-16 20:40:00	105.593	2012-04-16 20:40:00	63	0	0	0	0
2012-04-16 21:00:00	105.593	2012-04-16 21:00:00	64	0	0	0	0
2012-04-16 21:20:00	105.297	2012-04-16 21:20:00	65	0	0	0	0
2012-04-16 21:40:00	105.256	2012-04-16 21:40:00	66	0	0	0	0
2012-04-16 22:00:00	105.381	2012-04-16 22:00:00	67	0	0	0	0
2012-04-16 22:20:00	105.329	2012-04-16 22:20:00	68	0	0	0	0
2012-04-16 22:40:00	105.308	2012-04-16 22:40:00	69	0	0	0	0
2012-04-16 23:00:00	105.317	2012-04-16 23:00:00	70	0	0	0	0
2012-04-16 23:20:00	105.245	2012-04-16 23:20:00	71	0	0	0	0
2012-04-16 23:40:00	105.189	2012-04-16 23:40:00	72	0	0	0	0
2012-04-17	105.102	2012-04-17	1	0	0	0	0
2012-04-17 00:20:00	105.217	2012-04-17 00:20:00	2	0	0	0	0
2012-04-17 00:40:00	105.32	2012-04-17 00:40:00	3	0	0	0	0
2012-04-17 01:00:00	105.425	2012-04-17 01:00:00	4	0	0	0	0
2012-04-17 01:20:00	104.974	2012-04-17 01:20:00	5	0	0	0	0
2012-04-17 01:40:00	105.452	2012-04-17 01:40:00	6	0	0	0	0
2012-04-17 02:00:00	105.295	2012-04-17 02:00:00	7	0	0	0	0
2012-04-17 02:20:00	105.252	2012-04-17 02:20:00	8	0	0	0	0
2012-04-17 02:40:00	105.37	2012-04-17 02:40:00	9	0	0	0	0
2012-04-17 03:00:00	105.193	2012-04-17 03:00:00	10	0	0	0	0
2012-04-17 03:20:00	105.548	2012-04-17 03:20:00	11	0	0	0	0
2012-04-17 03:40:00	105.224	2012-04-17 03:40:00	12	0	0	0	0
2012-04-17 04:00:00	105.247	2012-04-17 04:00:00	13	0	0	0	0
2012-04-17 04:20:00	122.019	2012-04-17 04:20:00	14	0	0	0	0
2012-04-17 04:40:00	105.156	2012-04-17 04:40:00	15	0	0	0	0
2012-04-17 05:00:00	105.254	2012-04-17 05:00:00	16	0	0	0	0
2012-04-17 05:20:00	105.304	2012-04-17 05:20:00	17	0	0	0	0
2012-04-17 05:40:00	105.266	2012-04-17 05:40:00	18	0	0	0	0
2012-04-17 06:00:00	105.328	2012-04-17 06:00:00	19	0	0	0	0
2012-04-17 06:20:00	105.488	2012-04-17 06:20:00	20	0	0	0	0
2012-04-17 06:40:00	105.091	2012-04-17 06:40:00	21	0	0	0	0
2012-04-17 07:00:00	105.504	2012-04-17 07:00:00	22	0	0	0	0
2012-04-17 07:20:00	105.227	2012-04-17 07:20:00	23	0	0	0	0
2012-04-17 07:40:00	108.728	2012-04-17 07:40:00	24	0	0	0	0
2012-04-17 08:00:00	105.778	2012-04-17 08:00:00	25	0	0	0	0
2012-04-17 08:20:00	105.597	2012-04-17 08:20:00	26	0	0	0	0
2012-04-17 08:40:00	106.034	2012-04-17 08:40:00	27	0	0	0	0
2012-04-17 09:00:00	105.932	2012-04-17 09:00:00	28	0	0	0	0
2012-04-17 09:20:00	106.11	2012-04-17 09:20:00	29	0	0	0	0
2012-04-17 09:40:00	104.326	2012-04-17 09:40:00	30	0	0	0	0
2012-04-17 10:00:00	103.983	2012-04-17 10:00:00	31	0	0	0	0
2012-04-17 10:20:00	104.196	2012-04-17 10:20:00	32	0	0	0	0
2012-04-17 10:40:00	113.455	2012-04-17 10:40:00	33	0	0	0	0
2012-04-17 11:00:00	104.895	2012-04-17 11:00:00	34	0	0	0	0
2012-04-17 11:20:00	115.118	2012-04-17 11:20:00	35	0	0	0	0
2012-04-17 11:40:00	104.701	2012-04-17 11:40:00	36	0	0	0	0
2012-04-17 12:00:00	117.289	2012-04-17 12:00:00	37	0	0	0	0
2012-04-17 12:20:00	104.368	2012-04-17 12:20:00	38	0	0	0	0
2012-04-17 12:40:00	108.67	2012-04-17 12:40:00	39	0	0	0	0
2012-04-17 13:00:00	104.312	2012-04-17 13:00:00	40	0	0	0	0
2012-04-17 13:20:00	104.248	2012-04-17 13:20:00	41	0	0	0	0
2012-04-17 13:40:00	103.974	2012-04-17 13:40:00	42	0	0	0	0
2012-04-17 14:00:00	104.046	2012-04-17 14:00:00	43	0	0	0	0
2012-04-17 14:20:00	103.783	2012-04-17 14:20:00	44	0	0	0	0
2012-04-17 14:40:00	104.538	2012-04-17 14:40:00	45	0	0	0	0
2012-04-17 15:00:00	107.654	2012-04-17 15:00:00	46	0	0	0	0
2012-04-17 15:20:00	104.688	2012-04-17 15:20:00	47	0	0	0	0
2012-04-17 15:40:00	104.394	2012-04-17 15:40:00	48	0	0	0	0
2012-04-17 16:00:00	104.687	2012-04-17 16:00:00	49	0	0	0	0
2012-04-17 16:20:00	104.28	2012-04-17 16:20:00	50	0	0	0	0
2012-04-17 16:40:00	104.092	2012-04-17 16:40:00	51	0	0	0	0
2012-04-17 17:00:00	106.362	2012-04-17 17:00:00	52	0	0	0	0
2012-04-17 17:20:00	103.756	2012-04-17 17:20:00	53	0	0	0	0
2012-04-17 17:40:00	104.054	2012-04-17 17:40:00	54	0	0	0	0
2012-04-17 18:00:00	103.915	2012-04-17 18:00:00	55	0	0	0	0
2012-04-17 18:20:00	110.66	2012-04-17 18:20:00	56	0	0	0	0
2012-04-17 18:40:00	103.668	2012-04-17 18:40:00	57	0	0	0	0
2012-04-17 19:00:00	103.766	2012-04-17 19:00:00	58	0	0	0	0
2012-04-17 19:20:00	103.64	2012-04-17 19:20:00	59	0	0	0	0
2012-04-17 19:40:00	103.49	2012-04-17 19:40:00	60	0	0	0	0
2012-04-17 20:00:00	103.715	2012-04-17 20:00:00	61	0	0	0	0
2012-04-17 20:20:00	103.564	2012-04-17 20:20:00	62	0	0	0	0
2012-04-17 20:40:00	103.875	2012-04-17 20:40:00	63	0	0	0	0
2012-04-17 21:00:00	119.821	2012-04-17 21:00:00	64	0	0	0	0
2012-04-17 21:20:00	118.014	2012-04-17 21:20:00	65	0	0	0	0
2012-04-17 21:40:00	103.825	2012-04-17 21:40:00	66	0	0	0	0
2012-04-17 22:00:00	111.991	2012-04-17 22:00:00	67	0	0	0	0
2012-04-17 22:20:00	104.009	2012-04-17 22:20:00	68	0	0	0	0
2012-04-17 22:40:00	104.092	2012-04-17 22:40:00	69	0	0	0	0
2012-04-17 23:00:00	104.191	2012-04-17 23:00:00	70	0	0	0	0
2012-04-17 23:20:00	104.047	2012-04-17 23:20:00	71	0	0	0	0
2012-04-17 23:40:00	103.802	2012-04-17 23:40:00	72	0	0	0	0
2012-04-18	103.925	2012-04-18	1	0	0	0	0
2012-04-18 00:20:00	104.432	2012-04-18 00:20:00	2	0	0	0	0
2012-04-18 00:40:00	103.976	2012-04-18 00:40:00	3	0	0	0	0
2012-04-18 01:00:00	103.962	2012-04-18 01:00:00	4	0	0	0	0
2012-04-18 01:20:00	103.816	2012-04-18 01:20:00	5	0	0	0	0
2012-04-18 01:40:00	104.888	2012-04-18 01:40:00	6	10	0	0	10
2012-04-18 02:00:00	103.747	2012-04-18 02:00:00	7	0	0	0	0
2012-04-18 02:20:00	111.621	2012-04-18 02:20:00	8	0	0	0	0
2012-04-18 02:40:00	103.818	2012-04-18 02:40:00	9	0	0	0	0
2012-04-18 03:00:00	104.214	2012-04-18 03:00:00	10	0	0	0	0
2012-04-18 03:20:00	103.939	2012-04-18 03:20:00	11	0	0	0	0
2012-04-18 03:40:00	103.99	2012-04-18 03:40:00	12	0	0	0	0
2012-04-18 04:00:00	103.752	2012-04-18 04:00:00	13	0	0	0	0
2012-04-18 04:20:00	103.702	2012-04-18 04:20:00	14	0	0	0	0
2012-04-18 04:40:00	103.76	2012-04-18 04:40:00	15	0	0	0	0
2012-04-18 05:00:00	103.636	2012-04-18 05:00:00	16	0	0	0	0
2012-04-18 05:20:00	103.611	2012-04-18 05:20:00	17	0	0	0	0
2012-04-18 05:40:00	104.16	2012-04-18 05:40:00	18	0	0	0	0
2012-04-18 06:00:00	103.85	2012-04-18 06:00:00	19	0	0	0	0
2012-04-18 06:20:00	104.368	2012-04-18 06:20:00	20	0	0	0	0
2012-04-18 06:40:00	104.234	2012-04-18 06:40:00	21	0	0	0	0
2012-04-18 07:00:00	103.866	2012-04-18 07:00:00	22	0	0	0	0
2012-04-18 07:20:00	105.136	2012-04-18 07:20:00	23	0	0	0	0
2012-04-18 07:40:00	103.852	2012-04-18 07:40:00	24	0	0	0	0
2012-04-18 08:00:00	103.847	2012-04-18 08:00:00	25	0	0	0	0
2012-04-18 08:20:00	104.257	2012-04-18 08:20:00	26	0	0	0	0
2012-04-18 08:40:00	103.942	2012-04-18 08:40:00	27	0	0	0	0
2012-04-18 09:00:00	103.876	2012-04-18 09:00:00	28	0	0	0	0
2012-04-18 09:20:00	103.908	2012-04-18 09:20:00	29	0	0	0	0
2012-04-18 09:40:00	103.957	2012-04-18 09:40:00	30	0	0	0	0
2012-04-18 10:00:00	104.02	2012-04-18 10:00:00	31	0	0	0	0
2012-04-18 10:20:00	103.72	2012-04-18 10:20:00	32	0	0	0	0
2012-04-18 10:40:00	103.888	2012-04-18 10:40:00	33	0	0	0	0
2012-04-18 11:00:00	103.763	2012-04-18 11:00:00	34	0	0	0	0
2012-04-18 11:20:00	103.922	2012-04-18 11:20:00	35	0	0	0	0
2012-04-18 11:40:00	104.057	2012-04-18 11:40:00	36	0	0	0	0
2012-04-18 12:00:00	103.585	2012-04-18 12:00:00	37	0	0	0	0
2012-04-18 12:20:00	103.792	2012-04-18 12:20:00	38	0	0	0	0
2012-04-18 12:40:00	103.5	2012-04-18 12:40:00	39	0	0	0	0
2012-04-18 13:00:00	117.678	2012-04-18 13:00:00	40	0	0	0	0
2012-04-18 13:20:00	103.718	2012-04-18 13:20:00	41	0	0	0	0
2012-04-18 13:40:00	103.614	2012-04-18 13:40:00	42	0	0	0	0
2012-04-18 14:00:00	103.712	2012-04-18 14:00:00	43	0	0	0	0
2012-04-18 14:20:00	103.668	2012-04-18 14:20:00	44	0	0	0	0
2012-04-18 14:40:00	103.476	2012-04-18 14:40:00	45	0	0	0	0
2012-04-18 15:00:00	103.459	2012-04-18 15:00:00	46	0	0	0	0
2012-04-18 15:20:00	103.873	2012-04-18 15:20:00	47	0	0	0	0
2012-04-18 15:40:00	103.467	2012-04-18 15:40:00	48	0	0	0	0
2012-04-18 16:00:00	104.143	2012-04-18 16:00:00	49	0	0	0	0
2012-04-18 16:20:00	104.323	2012-04-18 16:20:00	50	0	0	0	0
2012-04-18 16:40:00	104.345	2012-04-18 16:40:00	51	0	0	0	0
2012-04-18 17:00:00	104.171	2012-04-18 17:00:00	52	0	0	0	0
2012-04-18 17:20:00	110.651	2012-04-18 17:20:00	53	0	0	0	0
2012-04-18 17:40:00	104.11	2012-04-18 17:40:00	54	0	0	0	0
2012-04-18 18:00:00	104.062	2012-04-18 18:00:00	55	0	0	0	0
2012-04-18 18:20:00	104.152	2012-04-18 18:20:00	56	0	0	0	0
2012-04-18 18:40:00	104.161	2012-04-18 18:40:00	57	0	0	0	0
2012-04-18 19:00:00	104.06	2012-04-18 19:00:00	58	0	0	0	0
2012-04-18 19:20:00	104.122	2012-04-18 19:20:00	59	0	0	0	0
2012-04-18 19:40:00	108.152	2012-04-18 19:40:00	60	26	0	0	26
2012-04-18 20:00:00	104.253	2012-04-18 20:00:00	61	0	0	0	0
2012-04-18 20:20:00	104.47	2012-04-18 20:20:00	62	0	0	0	0
2012-04-18 20:40:00	104.484	2012-04-18 20:40:00	63	0	0	0	0
2012-04-18 21:00:00	104.133	2012-04-18 21:00:00	64	0	0	0	0
2012-04-18 21:20:00	104.67	2012-04-18 21:20:00	65	0	0	0	0
2012-04-18 21:40:00	104.248	2012-04-18 21:40:00	66	0	0	0	0
2012-04-18 22:00:00	104.039	2012-04-18 22:00:00	67	0	0	0	0
2012-04-18 22:20:00	104.25	2012-04-18 22:20:00	68	0	0	0	0
2012-04-18 22:40:00	104.678	2012-04-18 22:40:00	69	0	0	0	0
2012-04-18 23:00:00	104.517	2012-04-18 23:00:00	70	0	0	0	0
2012-04-18 23:20:00	104.456	2012-04-18 23:20:00	71	0	0	0	0
2012-04-18 23:40:00	104.635	2012-04-18 23:40:00	72	0	0	0	0
2012-04-19	104.72	2012-04-19	1	0	0	0	0
2012-04-19 00:20:00	104.446	2012-04-19 00:20:00	2	0	0	0	0
2012-04-19 00:40:00	105.908	2012-04-19 00:40:00	3	0	0	0	0
2012-04-19 01:00:00	105.038	2012-04-19 01:00:00	4	0	0	0	0
2012-04-19 01:20:00	104.798	2012-04-19 01:20:00	5	0	0	0	0
2012-04-19 01:40:00	104.577	2012-04-19 01:40:00	6	0	0	0	0
2012-04-19 02:00:00	105.317	2012-04-19 02:00:00	7	0	0	0	0
2012-04-19 02:20:00	104.517	2012-04-19 02:20:00	8	0	0	0	0
2012-04-19 02:40:00	104.744	2012-04-19 02:40:00	9	0	0	0	0
2012-04-19 03:00:00	110.605	2012-04-19 03:00:00	10	0	0	0	0
2012-04-19 03:20:00	104.833	2012-04-19 03:20:00	11	0	0	0	0
2012-04-19 03:40:00	104.741	2012-04-19 03:40:00	12	0	0	0	0
2012-04-19 04:00:00	104.738	2012-04-19 04:00:00	13	0	0	0	0
2012-04-19 04:20:00	104.568	2012-04-19 04:20:00	14	0	0	0	0
2012-04-19 04:40:00	104.85	2012-04-19 04:40:00	15	0	0	0	0
2012-04-19 05:00:00	104.682	2012-04-19 05:00:00	16	0	0	0	0
2012-04-19 05:20:00	104.663	2012-04-19 05:20:00	17	0	0	0	0
2012-04-19 05:40:00	104.532	2012-04-19 05:40:00	18	0	0	0	0
2012-04-19 06:00:00	104.919	2012-04-19 06:00:00	19	0	0	0	0
2012-04-19 06:20:00	104.575	2012-04-19 06:20:00	20	0	0	0	0
2012-04-19 06:40:00	104.515	2012-04-19 06:40:00	21	0	0	0	0
2012-04-19 07:00:00	104.473	2012-04-19 07:00:00	22	0	0	0	0
2012-04-19 07:20:00	104.959	2012-04-19 07:20:00	23	0	0	0	0
2012-04-19 07:40:00	104.579	2012-04-19 07:40:00	24	0	0	0	0
2012-04-19 08:00:00	104.946	2012-04-19 08:00:00	25	0	0	0	0
2012-04-19 08:20:00	104.725	2012-04-19 08:20:00	26	0	0	0	0
2012-04-19 08:40:00	104.633	2012-04-19 08:40:00	27	0	0	0	0
2012-04-19 09:00:00	104.773	2012-04-19 09:00:00	28	0	0	0	0
2012-04-19 09:20:00	104.665	2012-04-19 09:20:00	29	0	0	0	0
2012-04-19 09:40:00	104.806	2012-04-19 09:40:00	30	0	0	0	0
2012-04-19 10:00:00	105.186	2012-04-19 10:00:00	31	0	0	0	0
2012-04-19 10:20:00	104.238	2012-04-19 10:20:00	32	0	0	0	0
2012-04-19 10:40:00	115.171	2012-04-19 10:40:00	33	0	0	0	0
2012-04-19 11:00:00	105.262	2012-04-19 11:00:00	34	0	0	0	0
2012-04-19 11:20:00	103.908	2012-04-19 11:20:00	35	0	0	0	0
2012-04-19 11:40:00	103.713	2012-04-19 11:40:00	36	0	0	0	0
2012-04-19 12:00:00	103.748	2012-04-19 12:00:00	37	0	0	0	0
2012-04-19 12:20:00	103.764	2012-04-19 12:20:00	38	0	0	0	0
2012-04-19 12:40:00	103.714	2012-04-19 12:40:00	39	0	0	0	0
2012-04-19 13:00:00	113.036	2012-04-19 13:00:00	40	0	0	0	0
2012-04-19 13:20:00	103.725	2012-04-19 13:20:00	41	0	0	0	0
2012-04-19 13:40:00	103.649	2012-04-19 13:40:00	42	0	0	0	0
2012-04-19 14:00:00	103.812	2012-04-19 14:00:00	43	0	0	0	0
2012-04-19 14:20:00	103.772	2012-04-19 14:20:00	44	0	0	0	0
2012-04-19 14:40:00	103.821	2012-04-19 14:40:00	45	0	0	0	0
2012-04-19 15:00:00	103.956	2012-04-19 15:00:00	46	0	0	0	0
2012-04-19 15:20:00	103.588	2012-04-19 15:20:00	47	0	0	0	0
2012-04-19 15:40:00	103.695	2012-04-19 15:40:00	48	0	0	0	0
2012-04-19 16:00:00	103.791	2012-04-19 16:00:00	49	0	0	0	0
2012-04-19 16:20:00	103.801	2012-04-19 16:20:00	50	0	0	0	0
2012-04-19 16:40:00	103.671	2012-04-19 16:40:00	51	0	0	0	0
2012-04-19 17:00:00	103.582	2012-04-19 17:00:00	52	0	0	0	0
2012-04-19 17:20:00	105.023	2012-04-19 17:20:00	53	0	0	0	0
2012-04-19 17:40:00	103.516	2012-04-19 17:40:00	54	0	0	0	0
2012-04-19 18:00:00	103.711	2012-04-19 18:00:00	55	0	0	0	0
2012-04-19 18:20:00	103.786	2012-04-19 18:20:00	56	0	0	0	0
2012-04-19 18:40:00	103.76	2012-04-19 18:40:00	57	0	0	0	0
2012-04-19 19:00:00	104.624	2012-04-19 19:00:00	58	0	0	0	0
2012-04-19 19:20:00	104.457	2012-04-19 19:20:00	59	0	0	0	0
2012-04-19 19:40:00	103.973	2012-04-19 19:40:00	60	0	0	0	0
2012-04-19 20:00:00	103.786	2012-04-19 20:00:00	61	0	0	0	0
2012-04-19 20:20:00	103.851	2012-04-19 20:20:00	62	0	0	0	0
2012-04-19 20:40:00	103.897	2012-04-19 20:40:00	63	0	0	0	0
2012-04-19 21:00:00	103.692	2012-04-19 21:00:00	64	0	0	0	0
2012-04-19 21:20:00	104.377	2012-04-19 21:20:00	65	0	0	0	0
2012-04-19 21:40:00	103.707	2012-04-19 21:40:00	66	0	0	0	0
2012-04-19 22:00:00	103.664	2012-04-19 22:00:00	67	0	0	0	0
2012-04-19 22:20:00	113.362	2012-04-19 22:20:00	68	0	0	0	0
2012-04-19 22:40:00	103.88	2012-04-19 22:40:00	69	0	0	0	0
2012-04-19 23:00:00	104.606	2012-04-19 23:00:00	70	0	0	0	0
2012-04-19 23:20:00	104.748	2012-04-19 23:20:00	71	0	0	0	0
2012-04-19 23:40:00	104.049	2012-04-19 23:40:00	72	0	0	0	0
2012-04-20	104.192	2012-04-20	1	0	0	0	0
2012-04-20 00:20:00	104.124	2012-04-20 00:20:00	2	0	0	0	0
2012-04-20 00:40:00	103.755	2012-04-20 00:40:00	3	0	0	0	0
2012-04-20 01:00:00	104.162	2012-04-20 01:00:00	4	0	0	0	0
2012-04-20 01:20:00	103.804	2012-04-20 01:20:00	5	0	0	0	0
2012-04-20 01:40:00	103.777	2012-04-20 01:40:00	6	0	0	0	0
2012-04-20 02:00:00	103.924	2012-04-20 02:00:00	7	0	0	0	0
2012-04-20 02:20:00	104.159	2012-04-20 02:20:00	8	0	0	0	0
2012-04-20 02:40:00	103.8	2012-04-20 02:40:00	9	0	0	0	0
2012-04-20 03:00:00	103.727	2012-04-20 03:00:00	10	0	0	0	0
2012-04-20 03:20:00	103.881	2012-04-20 03:20:00	11	0	0	0	0
2012-04-20 03:40:00	103.686	2012-04-20 03:40:00	12	0	0	0	0
2012-04-20 04:00:00	103.711	2012-04-20 04:00:00	13	0	0	0	0
2012-04-20 04:20:00	103.76	2012-04-20 04:20:00	14	0	0	0	0
2012-04-20 04:40:00	103.98	2012-04-20 04:40:00	15	0	0	0	0
2012-04-20 05:00:00	103.935	2012-04-20 05:00:00	16	0	0	0	0
2012-04-20 05:20:00	103.768	2012-04-20 05:20:00	17	12	0	0	12
2012-04-20 05:40:00	103.861	2012-04-20 05:40:00	18	0	0	0	0
2012-04-20 06:00:00	104.085	2012-04-20 06:00:00	19	0	0	0	0
2012-04-20 06:20:00	104.064	2012-04-20 06:20:00	20	0	0	0	0
2012-04-20 06:40:00	103.855	2012-04-20 06:40:00	21	0	0	0	0
2012-04-20 07:00:00	114.389	2012-04-20 07:00:00	22	0	0	0	0
2012-04-20 07:20:00	104.245	2012-04-20 07:20:00	23	0	0	0	0
2012-04-20 07:40:00	104.301	2012-04-20 07:40:00	24	0	0	0	0
2012-04-20 08:00:00	105.686	2012-04-20 08:00:00	25	0	0	0	0
2012-04-20 08:20:00	103.974	2012-04-20 08:20:00	26	0	0	0	0
2012-04-20 08:40:00	104.076	2012-04-20 08:40:00	27	0	0	0	0
2012-04-20 09:00:00	104.135	2012-04-20 09:00:00	28	0	0	0	0
2012-04-20 09:20:00	103.937	2012-04-20 09:20:00	29	0	0	0	0
2012-04-20 09:40:00	104.055	2012-04-20 09:40:00	30	0	0	0	0
2012-04-20 10:00:00	103.957	2012-04-20 10:00:00	31	0	0	0	0
2012-04-20 10:20:00	103.93	2012-04-20 10:20:00	32	0	0	0	0
2012-04-20 10:40:00	104.188	2012-04-20 10:40:00	33	0	0	0	0
2012-04-20 11:00:00	104.903	2012-04-20 11:00:00	34	0	0	0	0
2012-04-20 11:20:00	103.908	2012-04-20 11:20:00	35	0	0	0	0
2012-04-20 11:40:00	103.624	2012-04-20 11:40:00	36	0	0	0	0
2012-04-20 12:00:00	103.772	2012-04-20 12:00:00	37	0	0	0	0
2012-04-20 12:20:00	103.778	2012-04-20 12:20:00	38	0	0	0	0
2012-04-20 12:40:00	104.94	2012-04-20 12:40:00	39	0	0	0	0
2012-04-20 13:00:00	103.515	2012-04-20 13:00:00	40	0	0	0	0
2012-04-20 13:20:00	103.52	2012-04-20 13:20:00	41	0	0	0	0
2012-04-20 13:40:00	103.448	2012-04-20 13:40:00	42	0	0	0	0
2012-04-20 14:00:00	103.558	2012-04-20 14:00:00	43	0	0	0	0
2012-04-20 14:20:00	103.659	2012-04-20 14:20:00	44	0	0	0	0
2012-04-20 14:40:00	103.58	2012-04-20 14:40:00	45	0	0	0	0
2012-04-20 15:00:00	103.527	2012-04-20 15:00:00	46	0	0	0	0
2012-04-20 15:20:00	103.301	2012-04-20 15:20:00	47	0	0	0	0
2012-04-20 15:40:00	103.963	2012-04-20 15:40:00	48	0	0	0	0
2012-04-20 16:00:00	104.039	2012-04-20 16:00:00	49	0	0	0	0
2012-04-20 16:20:00	104.013	2012-04-20 16:20:00	50	0	0	0	0
2012-04-20 16:40:00	104.084	2012-04-20 16:40:00	51	0	0	0	0
2012-04-20 17:00:00	104.116	2012-04-20 17:00:00	52	0	0	0	0
2012-04-20 17:20:00	104.659	2012-04-20 17:20:00	53	0	0	0	0
2012-04-20 17:40:00	104.07	2012-04-20 17:40:00	54	0	0	0	0
2012-04-20 18:00:00	103.895	2012-04-20 18:00:00	55	0	0	0	0
2012-04-20 18:20:00	103.983	2012-04-20 18:20:00	56	0	0	0	0
2012-04-20 18:40:00	104.001	2012-04-20 18:40:00	57	0	0	0	0
2012-04-20 19:00:00	103.928	2012-04-20 19:00:00	58	0	0	0	0
2012-04-20 19:20:00	103.837	2012-04-20 19:20:00	59	0	0	0	0
2012-04-20 19:40:00	103.944	2012-04-20 19:40:00	60	0	0	0	0
2012-04-20 20:00:00	103.835	2012-04-20 20:00:00	61	0	0	0	0
2012-04-20 20:20:00	104.046	2012-04-20 20:20:00	62	0	0	0	0
2012-04-20 20:40:00	104.005	2012-04-20 20:40:00	63	0	0	0	0
2012-04-20 21:00:00	103.868	2012-04-20 21:00:00	64	0	0	0	0
2012-04-20 21:20:00	103.773	2012-04-20 21:20:00	65	0	0	0	0
2012-04-20 21:40:00	103.642	2012-04-20 21:40:00	66	0	0	0	0
2012-04-20 22:00:00	103.758	2012-04-20 22:00:00	67	0	0	0	0
2012-04-20 22:20:00	103.886	2012-04-20 22:20:00	68	0	0	0	0
2012-04-20 22:40:00	103.668	2012-04-20 22:40:00	69	0	0	0	0
2012-04-20 23:00:00	103.582	2012-04-20 23:00:00	70	0	0	0	0
2012-04-20 23:20:00	103.533	2012-04-20 23:20:00	71	0	0	0	0
2012-04-20 23:40:00	103.811	2012-04-20 23:40:00	72	0	0	0	0
2012-04-21	103.49	2012-04-21	1	0	0	0	0
2012-04-21 00:20:00	103.636	2012-04-21 00:20:00	2	0	0	0	0
2012-04-21 00:40:00	103.652	2012-04-21 00:40:00	3	0	0	0	0
2012-04-21 01:00:00	103.557	2012-04-21 01:00:00	4	0	0	0	0
2012-04-21 01:20:00	103.798	2012-04-21 01:20:00	5	0	0	0	0
2012-04-21 01:40:00	103.721	2012-04-21 01:40:00	6	0	0	0	0
2012-04-21 02:00:00	103.678	2012-04-21 02:00:00	7	0	0	0	0
2012-04-21 02:20:00	103.524	2012-04-21 02:20:00	8	0	0	0	0
2012-04-21 02:40:00	103.785	2012-04-21 02:40:00	9	0	0	0	0
2012-04-21 03:00:00	103.653	2012-04-21 03:00:00	10	0	0	0	0
2012-04-21 03:20:00	103.461	2012-04-21 03:20:00	11	0	0	0	0
2012-04-21 03:40:00	103.671	2012-04-21 03:40:00	12	0	0	0	0
2012-04-21 04:00:00	103.696	2012-04-21 04:00:00	13	0	0	0	0
2012-04-21 04:20:00	104.149	2012-04-21 04:20:00	14	0	0	0	0
2012-04-21 04:40:00	103.649	2012-04-21 04:40:00	15	0	0	0	0
2012-04-21 05:00:00	103.547	2012-04-21 05:00:00	16	0	0	0	0
2012-04-21 05:20:00	103.657	2012-04-21 05:20:00	17	0	0	0	0
2012-04-21 05:40:00	103.734	2012-04-21 05:40:00	18	0	0	0	0
2012-04-21 06:00:00	103.868	2012-04-21 06:00:00	19	0	0	0	0
2012-04-21 06:20:00	103.95	2012-04-21 06:20:00	20	0	0	0	0
2012-04-21 06:40:00	103.885	2012-04-21 06:40:00	21	0	0	0	0
2012-04-21 07:00:00	104.116	2012-04-21 07:00:00	22	0	0	0	0
2012-04-21 07:20:00	103.9	2012-04-21 07:20:00	23	0	0	0	0
2012-04-21 07:40:00	104.324	2012-04-21 07:40:00	24	0	0	0	0
2012-04-21 08:00:00	103.925	2012-04-21 08:00:00	25	0	0	0	0
2012-04-21 08:20:00	103.821	2012-04-21 08:20:00	26	0	0	0	0
2012-04-21 08:40:00	103.648	2012-04-21 08:40:00	27	0	0	0	0
2012-04-21 09:00:00	103.966	2012-04-21 09:00:00	28	0	0	0	0
2012-04-21 09:20:00	103.893	2012-04-21 09:20:00	29	0	0	0	0
2012-04-21 09:40:00	104.005	2012-04-21 09:40:00	30	0	0	0	0
2012-04-21 10:00:00	104.053	2012-04-21 10:00:00	31	0	0	0	0
2012-04-21 10:20:00	103.908	2012-04-21 10:20:00	32	0	0	0	0
2012-04-21 10:40:00	104.023	2012-04-21 10:40:00	33	0	0	0	0
2012-04-21 11:00:00	104.093	2012-04-21 11:00:00	34	0	0	0	0
2012-04-21 11:20:00	103.989	2012-04-21 11:20:00	35	0	0	0	0
2012-04-21 11:40:00	104.115	2012-04-21 11:40:00	36	0	0	0	0
2012-04-21 12:00:00	103.954	2012-04-21 12:00:00	37	0	0	0	0
2012-04-21 12:20:00	104.107	2012-04-21 12:20:00	38	0	0	0	0
2012-04-21 12:40:00	104.223	2012-04-21 12:40:00	39	0	0	0	0
2012-04-21 13:00:00	104.227	2012-04-21 13:00:00	40	0	0	0	0
2012-04-21 13:20:00	104.216	2012-04-21 13:20:00	41	0	0	0	0
2012-04-21 13:40:00	104.383	2012-04-21 13:40:00	42	0	0	0	0
2012-04-21 14:00:00	104.072	2012-04-21 14:00:00	43	0	0	0	0
2012-04-21 14:20:00	113.588	2012-04-21 14:20:00	44	0	0	0	0
2012-04-21 14:40:00	104.267	2012-04-21 14:40:00	45	0	0	0	0
2012-04-21 15:00:00	104.227	2012-04-21 15:00:00	46	0	0	0	0
2012-04-21 15:20:00	104.121	2012-04-21 15:20:00	47	0	0	0	0
2012-04-21 15:40:00	104.021	2012-04-21 15:40:00	48	0	0	0	0
2012-04-21 16:00:00	104.142	2012-04-21 16:00:00	49	0	0	0	0
2012-04-21 16:20:00	104.077	2012-04-21 16:20:00	50	0	0	0	0
2012-04-21 16:40:00	104.891	2012-04-21 16:40:00	51	0	0	0	0
2012-04-21 17:00:00	104.125	2012-04-21 17:00:00	52	0	0	0	0
2012-04-21 17:20:00	104.131	2012-04-21 17:20:00	53	0	0	0	0
2012-04-21 17:40:00	104.111	2012-04-21 17:40:00	54	0	0	0	0
2012-04-21 18:00:00	104.062	2012-04-21 18:00:00	55	0	0	0	0
2012-04-21 18:20:00	104.153	2012-04-21 18:20:00	56	0	0	0	0
2012-04-21 18:40:00	104.246	2012-04-21 18:40:00	57	0	0	0	0
2012-04-21 19:00:00	104.335	2012-04-21 19:00:00	58	0	0	0	0
2012-04-21 19:20:00	104.517	2012-04-21 19:20:00	59	0	0	0	0
2012-04-21 19:40:00	104.169	2012-04-21 19:40:00	60	0	0	0	0
2012-04-21 20:00:00	104.004	2012-04-21 20:00:00	61	0	0	0	0
2012-04-21 20:20:00	104.235	2012-04-21 20:20:00	62	0	0	0	0
2012-04-21 20:40:00	104.811	2012-04-21 20:40:00	63	0	0	0	0
2012-04-21 21:00:00	104.06	2012-04-21 21:00:00	64	0	0	0	0
2012-04-21 21:20:00	103.836	2012-04-21 21:20:00	65	0	0	0	0
2012-04-21 21:40:00	103.882	2012-04-21 21:40:00	66	0	0	0	0
2012-04-21 22:00:00	103.914	2012-04-21 22:00:00	67	0	0	0	0
2012-04-21 22:20:00	104.164	2012-04-21 22:20:00	68	0	0	0	0
2012-04-21 22:40:00	104.277	2012-04-21 22:40:00	69	0	0	0	0
2012-04-21 23:00:00	104.109	2012-04-21 23:00:00	70	0	0	0	0
2012-04-21 23:20:00	104.078	2012-04-21 23:20:00	71	0	0	0	0
2012-04-21 23:40:00	104.326	2012-04-21 23:40:00	72	0	0	0	0
2012-04-22	104.118	2012-04-22	1	0	0	0	0
2012-04-22 00:20:00	104.1	2012-04-22 00:20:00	2	0	0	0	0
2012-04-22 00:40:00	104.27	2012-04-22 00:40:00	3	0	0	0	0
2012-04-22 01:00:00	104.239	2012-04-22 01:00:00	4	0	0	0	0
2012-04-22 01:20:00	104.23	2012-04-22 01:20:00	5	0	0	0	0
2012-04-22 01:40:00	104.649	2012-04-22 01:40:00	6	0	0	0	0
2012-04-22 02:00:00	104.073	2012-04-22 02:00:00	7	0	0	0	0
2012-04-22 02:20:00	104.371	2012-04-22 02:20:00	8	0	0	0	0
2012-04-22 02:40:00	104.38	2012-04-22 02:40:00	9	0	0	0	0
2012-04-22 03:00:00	104.287	2012-04-22 03:00:00	10	0	0	0	0
2012-04-22 03:20:00	104.9	2012-04-22 03:20:00	11	0	0	0	0
2012-04-22 03:40:00	104.697	2012-04-22 03:40:00	12	0	0	0	0
2012-04-22 04:00:00	104.432	2012-04-22 04:00:00	13	0	0	0	0
2012-04-22 04:20:00	104.233	2012-04-22 04:20:00	14	0	0	0	0
2012-04-22 04:40:00	104.546	2012-04-22 04:40:00	15	0	0	0	0
2012-04-22 05:00:00	104.354	2012-04-22 05:00:00	16	0	0	0	0
2012-04-22 05:20:00	104.43	2012-04-22 05:20:00	17	0	0	0	0
2012-04-22 05:40:00	104.357	2012-04-22 05:40:00	18	0	0	0	0
2012-04-22 06:00:00	104.81	2012-04-22 06:00:00	19	0	0	0	0
2012-04-22 06:20:00	104.727	2012-04-22 06:20:00	20	0	0	0	0
2012-04-22 06:40:00	104.451	2012-04-22 06:40:00	21	0	0	0	0
2012-04-22 07:00:00	104.451	2012-04-22 07:00:00	22	0	0	0	0
2012-04-22 07:20:00	104.368	2012-04-22 07:20:00	23	0	0	0	0
2012-04-22 07:40:00	104.655	2012-04-22 07:40:00	24	0	0	0	0
2012-04-22 08:00:00	104.507	2012-04-22 08:00:00	25	0	0	0	0
2012-04-22 08:20:00	104.526	2012-04-22 08:20:00	26	0	0	0	0
2012-04-22 08:40:00	104.576	2012-04-22 08:40:00	27	0	0	0	0
2012-04-22 09:00:00	104.694	2012-04-22 09:00:00	28	0	0	0	0
2012-04-22 09:20:00	104.488	2012-04-22 09:20:00	29	0	0	0	0
2012-04-22 09:40:00	104.479	2012-04-22 09:40:00	30	0	0	0	0
2012-04-22 10:00:00	104.671	2012-04-22 10:00:00	31	0	0	0	0
2012-04-22 10:20:00	104.695	2012-04-22 10:20:00	32	0	0	0	0
2012-04-22 10:40:00	104.702	2012-04-22 10:40:00	33	0	0	0	0
2012-04-22 11:00:00	104.578	2012-04-22 11:00:00	34	0	0	0	0
2012-04-22 11:20:00	104.973	2012-04-22 11:20:00	35	0	0	0	0
2012-04-22 11:40:00	104.66	2012-04-22 11:40:00	36	0	0	0	0
2012-04-22 12:00:00	105.428	2012-04-22 12:00:00	37	0	0	0	0
2012-04-22 12:20:00	104.671	2012-04-22 12:20:00	38	0	0	0	0
2012-04-22 12:40:00	104.498	2012-04-22 12:40:00	39	0	0	0	0
2012-04-22 13:00:00	104.568	2012-04-22 13:00:00	40	0	0	0	0
2012-04-22 13:20:00	105.255	2012-04-22 13:20:00	41	0	0	0	0
2012-04-22 13:40:00	104.79	2012-04-22 13:40:00	42	0	0	0	0
2012-04-22 14:00:00	107.279	2012-04-22 14:00:00	43	0	0	0	0
2012-04-22 14:20:00	105.091	2012-04-22 14:20:00	44	0	0	0	0
2012-04-22 14:40:00	104.591	2012-04-22 14:40:00	45	0	0	0	0
2012-04-22 15:00:00	104.501	2012-04-22 15:00:00	46	0	0	0	0
2012-04-22 15:20:00	104.612	2012-04-22 15:20:00	47	0	0	0	0
2012-04-22 15:40:00	104.732	2012-04-22 15:40:00	48	0	0	0	0
2012-04-22 16:00:00	106.858	2012-04-22 16:00:00	49	0	0	0	0
2012-04-22 16:20:00	104.516	2012-04-22 16:20:00	50	0	0	0	0
2012-04-22 16:40:00	104.786	2012-04-22 16:40:00	51	0	0	0	0
2012-04-22 17:00:00	104.747	2012-04-22 17:00:00	52	0	0	0	0
2012-04-22 17:20:00	104.78	2012-04-22 17:20:00	53	0	0	0	0
2012-04-22 17:40:00	104.932	2012-04-22 17:40:00	54	0	0	0	0
2012-04-22 18:00:00	105.037	2012-04-22 18:00:00	55	0	0	0	0
2012-04-22 18:20:00	104.88	2012-04-22 18:20:00	56	0	0	0	0
2012-04-22 18:40:00	104.788	2012-04-22 18:40:00	57	0	0	0	0
2012-04-22 19:00:00	105.054	2012-04-22 19:00:00	58	0	0	0	0
2012-04-22 19:20:00	105.034	2012-04-22 19:20:00	59	0	0	0	0
2012-04-22 19:40:00	104.774	2012-04-22 19:40:00	60	0	0	0	0
2012-04-22 20:00:00	104.807	2012-04-22 20:00:00	61	0	0	0	0
2012-04-22 20:20:00	104.965	2012-04-22 20:20:00	62	0	0	0	0
2012-04-22 20:40:00	105.395	2012-04-22 20:40:00	63	0	0	0	0
2012-04-22 21:00:00	104.846	2012-04-22 21:00:00	64	0	0	0	0
2012-04-22 21:20:00	104.957	2012-04-22 21:20:00	65	0	0	0	0
2012-04-22 21:40:00	104.916	2012-04-22 21:40:00	66	0	0	0	0
2012-04-22 22:00:00	106.712	2012-04-22 22:00:00	67	0	0	0	0
2012-04-22 22:20:00	104.779	2012-04-22 22:20:00	68	0	0	0	0
2012-04-22 22:40:00	104.977	2012-04-22 22:40:00	69	0	0	0	0
2012-04-22 23:00:00	104.856	2012-04-22 23:00:00	70	0	0	0	0
2012-04-22 23:20:00	104.966	2012-04-22 23:20:00	71	0	0	0	0
2012-04-22 23:40:00	104.893	2012-04-22 23:40:00	72	0	0	0	0
2012-04-23	104.753	2012-04-23	1	0	0	0	0
2012-04-23 00:20:00	104.777	2012-04-23 00:20:00	2	0	0	0	0
2012-04-23 00:40:00	104.738	2012-04-23 00:40:00	3	0	0	0	0
2012-04-23 01:00:00	104.629	2012-04-23 01:00:00	4	0	0	0	0
2012-04-23 01:20:00	104.779	2012-04-23 01:20:00	5	0	0	0	0
2012-04-23 01:40:00	104.592	2012-04-23 01:40:00	6	0	0	0	0
2012-04-23 02:00:00	104.735	2012-04-23 02:00:00	7	0	0	0	0
2012-04-23 02:20:00	104.613	2012-04-23 02:20:00	8	0	0	0	0
2012-04-23 02:40:00	104.571	2012-04-23 02:40:00	9	0	0	0	0
2012-04-23 03:00:00	104.567	2012-04-23 03:00:00	10	0	0	0	0
2012-04-23 03:20:00	104.523	2012-04-23 03:20:00	11	0	0	0	0
2012-04-23 03:40:00	104.517	2012-04-23 03:40:00	12	0	0	0	0
2012-04-23 04:00:00	104.319	2012-04-23 04:00:00	13	0	0	0	0
2012-04-23 04:20:00	104.538	2012-04-23 04:20:00	14	0	0	0	0
2012-04-23 04:40:00	104.559	2012-04-23 04:40:00	15	0	0	0	0
2012-04-23 05:00:00	104.617	2012-04-23 05:00:00	16	0	0	0	0
2012-04-23 05:20:00	104.402	2012-04-23 05:20:00	17	0	0	0	0
2012-04-23 05:40:00	104.553	2012-04-23 05:40:00	18	0	0	0	0
2012-04-23 06:00:00	104.774	2012-04-23 06:00:00	19	0	0	0	0
2012-04-23 06:20:00	104.803	2012-04-23 06:20:00	20	0	0	0	0
2012-04-23 06:40:00	104.895	2012-04-23 06:40:00	21	0	0	0	0
2012-04-23 07:00:00	104.737	2012-04-23 07:00:00	22	0	0	0	0
2012-04-23 07:20:00	104.617	2012-04-23 07:20:00	23	0	0	0	0
2012-04-23 07:40:00	104.877	2012-04-23 07:40:00	24	0	0	0	0
2012-04-23 08:00:00	104.967	2012-04-23 08:00:00	25	0	0	0	0
2012-04-23 08:20:00	104.868	2012-04-23 08:20:00	26	0	0	0	0
2012-04-23 08:40:00	104.918	2012-04-23 08:40:00	27	0	0	0	0
2012-04-23 09:00:00	104.791	2012-04-23 09:00:00	28	0	0	0	0
2012-04-23 09:20:00	104.829	2012-04-23 09:20:00	29	0	0	0	0
2012-04-23 09:40:00	108.846	2012-04-23 09:40:00	30	0	0	0	0
2012-04-23 10:00:00	111.703	2012-04-23 10:00:00	31	0	0	0	0
2012-04-23 10:20:00	104.845	2012-04-23 10:20:00	32	0	0	0	0
2012-04-23 10:40:00	104.888	2012-04-23 10:40:00	33	0	0	0	0
2012-04-23 11:00:00	104.826	2012-04-23 11:00:00	34	0	0	0	0
2012-04-23 11:20:00	105.052	2012-04-23 11:20:00	35	0	0	0	0
2012-04-23 11:40:00	105.262	2012-04-23 11:40:00	36	0	0	0	0
2012-04-23 12:00:00	105.31	2012-04-23 12:00:00	37	0	0	0	0
2012-04-23 12:20:00	105.626	2012-04-23 12:20:00	38	0	0	0	0
2012-04-23 12:40:00	105.542	2012-04-23 12:40:00	39	0	0	0	0
2012-04-23 13:00:00	105.291	2012-04-23 13:00:00	40	0	0	0	0
2012-04-23 13:20:00	105.38	2012-04-23 13:20:00	41	0	0	0	0
2012-04-23 13:40:00	105.539	2012-04-23 13:40:00	42	0	0	0	0
2012-04-23 14:00:00	108.742	2012-04-23 14:00:00	43	0	0	0	0
2012-04-23 14:20:00	105.648	2012-04-23 14:20:00	44	0	0	0	0
2012-04-23 14:40:00	105.754	2012-04-23 14:40:00	45	0	0	0	0
2012-04-23 15:00:00	105.866	2012-04-23 15:00:00	46	0	0	0	0
2012-04-23 15:20:00	105.654	2012-04-23 15:20:00	47	0	0	0	0
2012-04-23 15:40:00	106.09	2012-04-23 15:40:00	48	0	0	0	0
2012-04-23 16:00:00	106.209	2012-04-23 16:00:00	49	0	0	0	0
2012-04-23 16:20:00	107.06	2012-04-23 16:20:00	50	0	0	0	0
2012-04-23 16:40:00	106.341	2012-04-23 16:40:00	51	0	0	0	0
2012-04-23 17:00:00	106.303	2012-04-23 17:00:00	52	0	0	0	0
2012-04-23 17:20:00	106.533	2012-04-23 17:20:00	53	0	0	0	0
2012-04-23 17:40:00	106.741	2012-04-23 17:40:00	54	0	0	0	0
2012-04-23 18:00:00	106.54	2012-04-23 18:00:00	55	0	0	0	0
2012-04-23 18:20:00	106.631	2012-04-23 18:20:00	56	0	0	0	0
2012-04-23 18:40:00	106.734	2012-04-23 18:40:00	57	0	0	0	0
2012-04-23 19:00:00	106.56	2012-04-23 19:00:00	58	0	0	0	0
2012-04-23 19:20:00	108.12	2012-04-23 19:20:00	59	0	0	0	0
2012-04-23 19:40:00	107.103	2012-04-23 19:40:00	60	0	0	0	0
2012-04-23 20:00:00	106.719	2012-04-23 20:00:00	61	0	0	0	0
2012-04-23 20:20:00	107.106	2012-04-23 20:20:00	62	0	0	0	0
2012-04-23 20:40:00	106.969	2012-04-23 20:40:00	63	0	0	0	0
2012-04-23 21:00:00	107.179	2012-04-23 21:00:00	64	0	0	0	0
2012-04-23 21:20:00	106.777	2012-04-23 21:20:00	65	0	0	0	0
2012-04-23 21:40:00	106.859	2012-04-23 21:40:00	66	0	0	0	0
2012-04-23 22:00:00	107.079	2012-04-23 22:00:00	67	0	0	0	0
2012-04-23 22:20:00	111.809	2012-04-23 22:20:00	68	0	0	0	0
2012-04-23 22:40:00	106.874	2012-04-23 22:40:00	69	0	0	0	0
2012-04-23 23:00:00	107.285	2012-04-23 23:00:00	70	0	0	0	0
2012-04-23 23:20:00	107.11	2012-04-23 23:20:00	71	0	0	0	0
2012-04-23 23:40:00	107.295	2012-04-23 23:40:00	72	0	0	0	0
2012-04-24	107.206	2012-04-24	1	0	0	0	0
2012-04-24 00:20:00	108.136	2012-04-24 00:20:00	2	0	0	0	0
2012-04-24 00:40:00	107.313	2012-04-24 00:40:00	3	0	0	0	0
2012-04-24 01:00:00	107.695	2012-04-24 01:00:00	4	0	0	0	0
2012-04-24 01:20:00	107.4	2012-04-24 01:20:00	5	0	0	0	0
2012-04-24 01:40:00	107.947	2012-04-24 01:40:00	6	0	0	0	0
2012-04-24 02:00:00	107.464	2012-04-24 02:00:00	7	0	0	0	0
2012-04-24 02:20:00	107.937	2012-04-24 02:20:00	8	0	0	0	0
2012-04-24 02:40:00	108.098	2012-04-24 02:40:00	9	0	0	0	0
2012-04-24 03:00:00	108.04	2012-04-24 03:00:00	10	0	0	0	0
2012-04-24 03:20:00	107.549	2012-04-24 03:20:00	11	0	0	0	0
2012-04-24 03:40:00	107.815	2012-04-24 03:40:00	12	0	0	0	0
2012-04-24 04:00:00	108.196	2012-04-24 04:00:00	13	0	0	0	0
2012-04-24 04:20:00	107.734	2012-04-24 04:20:00	14	0	0	0	0
2012-04-24 04:40:00	107.941	2012-04-24 04:40:00	15	0	0	0	0
2012-04-24 05:00:00	108.002	2012-04-24 05:00:00	16	0	0	0	0
2012-04-24 05:20:00	108.36	2012-04-24 05:20:00	17	0	0	0	0
2012-04-24 05:40:00	108.422	2012-04-24 05:40:00	18	0	0	0	0
2012-04-24 06:00:00	107.827	2012-04-24 06:00:00	19	0	0	0	0
2012-04-24 06:20:00	107.665	2012-04-24 06:20:00	20	0	0	0	0
2012-04-24 06:40:00	108.581	2012-04-24 06:40:00	21	0	0	0	0
2012-04-24 07:00:00	108.584	2012-04-24 07:00:00	22	0	0	0	0
2012-04-24 07:20:00	108.13	2012-04-24 07:20:00	23	0	0	0	0
2012-04-24 07:40:00	108.16	2012-04-24 07:40:00	24	0	0	0	0
2012-04-24 08:00:00	108.017	2012-04-24 08:00:00	25	0	0	0	0
2012-04-24 08:20:00	108.11	2012-04-24 08:20:00	26	0	0	0	0
2012-04-24 08:40:00	108.973	2012-04-24 08:40:00	27	0	0	0	0
2012-04-24 09:00:00	107.79	2012-04-24 09:00:00	28	0	0	0	0
2012-04-24 09:20:00	108.353	2012-04-24 09:20:00	29	0	0	0	0
2012-04-24 09:40:00	107.895	2012-04-24 09:40:00	30	0	0	0	0
2012-04-24 10:00:00	108.655	2012-04-24 10:00:00	31	0	0	0	0
2012-04-24 10:20:00	108.613	2012-04-24 10:20:00	32	0	0	0	0
2012-04-24 10:40:00	109.205	2012-04-24 10:40:00	33	0	0	0	0
2012-04-24 11:00:00	109.202	2012-04-24 11:00:00	34	0	0	0	0
2012-04-24 11:20:00	117.171	2012-04-24 11:20:00	35	0	0	0	0
2012-04-24 11:40:00	110.618	2012-04-24 11:40:00	36	0	0	0	0
2012-04-24 12:00:00	107.846	2012-04-24 12:00:00	37	0	0	0	0
2012-04-24 12:20:00	112.743	2012-04-24 12:20:00	38	0	0	0	0
2012-04-24 12:40:00	107.85	2012-04-24 12:40:00	39	0	0	0	0
2012-04-24 13:00:00	107.297	2012-04-24 13:00:00	40	0	0	0	0
2012-04-24 13:20:00	107.254	2012-04-24 13:20:00	41	0	0	0	0
2012-04-24 13:40:00	106.886	2012-04-24 13:40:00	42	0	0	0	0
2012-04-24 14:00:00	107.897	2012-04-24 14:00:00	43	0	0	0	0
2012-04-24 14:20:00	107.431	2012-04-24 14:20:00	44	0	0	0	0
2012-04-24 14:40:00	107.714	2012-04-24 14:40:00	45	0	0	0	0
2012-04-24 15:00:00	107.378	2012-04-24 15:00:00	46	0	0	0	0
2012-04-24 15:20:00	108.166	2012-04-24 15:20:00	47	0	0	0	0
2012-04-24 15:40:00	106.867	2012-04-24 15:40:00	48	0	0	0	0
2012-04-24 16:00:00	107.282	2012-04-24 16:00:00	49	0	0	0	0
2012-04-24 16:20:00	107.503	2012-04-24 16:20:00	50	0	0	0	0
2012-04-24 16:40:00	107.403	2012-04-24 16:40:00	51	0	0	0	0
2012-04-24 17:00:00	107.025	2012-04-24 17:00:00	52	0	0	0	0
2012-04-24 17:20:00	107.366	2012-04-24 17:20:00	53	0	0	0	0
2012-04-24 17:40:00	106.963	2012-04-24 17:40:00	54	0	0	0	0
2012-04-24 18:00:00	107.786	2012-04-24 18:00:00	55	0	0	0	0
2012-04-24 18:20:00	108.068	2012-04-24 18:20:00	56	0	0	0	0
2012-04-24 18:40:00	107.374	2012-04-24 18:40:00	57	0	0	0	0
2012-04-24 19:00:00	107.648	2012-04-24 19:00:00	58	0	0	0	0
2012-04-24 19:20:00	107.064	2012-04-24 19:20:00	59	0	0	0	0
2012-04-24 19:40:00	106.932	2012-04-24 19:40:00	60	0	0	0	0
2012-04-24 20:00:00	107.852	2012-04-24 20:00:00	61	0	0	0	0
2012-04-24 20:20:00	106.57	2012-04-24 20:20:00	62	0	0	0	0
2012-04-24 20:40:00	107.241	2012-04-24 20:40:00	63	0	0	0	0
2012-04-24 21:00:00	107.101	2012-04-24 21:00:00	64	0	0	0	0
2012-04-24 21:20:00	106.912	2012-04-24 21:20:00	65	0	0	0	0
2012-04-24 21:40:00	106.872	2012-04-24 21:40:00	66	0	0	0	0
2012-04-24 22:00:00	106.768	2012-04-24 22:00:00	67	0	0	0	0
2012-04-24 22:20:00	106.842	2012-04-24 22:20:00	68	0	0	0	0
2012-04-24 22:40:00	106.576	2012-04-24 22:40:00	69	0	0	0	0
2012-04-24 23:00:00	106.659	2012-04-24 23:00:00	70	0	0	0	0
2012-04-24 23:20:00	107.168	2012-04-24 23:20:00	71	0	0	0	0
2012-04-24 23:40:00	107.757	2012-04-24 23:40:00	72	0	0	0	0
2012-04-25	106.758	2012-04-25	1	0	0	0	0
2012-04-25 00:20:00	107.581	2012-04-25 00:20:00	2	0	0	0	0
2012-04-25 00:40:00	107.108	2012-04-25 00:40:00	3	0	0	0	0
2012-04-25 01:00:00	107.663	2012-04-25 01:00:00	4	0	0	0	0
2012-04-25 01:20:00	107.373	2012-04-25 01:20:00	5	0	0	0	0
2012-04-25 01:40:00	107.647	2012-04-25 01:40:00	6	0	0	0	0
2012-04-25 02:00:00	107.01	2012-04-25 02:00:00	7	0	0	0	0
2012-04-25 02:20:00	107.58	2012-04-25 02:20:00	8	0	0	0	0
2012-04-25 02:40:00	107.791	2012-04-25 02:40:00	9	0	0	0	0
2012-04-25 03:00:00	107.759	2012-04-25 03:00:00	10	0	0	0	0
2012-04-25 03:20:00	107.118	2012-04-25 03:20:00	11	0	0	0	0
2012-04-25 03:40:00	107.82	2012-04-25 03:40:00	12	0	0	0	0
2012-04-25 04:00:00	107.348	2012-04-25 04:00:00	13	0	0	0	0
2012-04-25 04:20:00	107.121	2012-04-25 04:20:00	14	0	0	0	0
2012-04-25 04:40:00	107.459	2012-04-25 04:40:00	15	0	0	0	0
2012-04-25 05:00:00	107.075	2012-04-25 05:00:00	16	0	0	0	0
2012-04-25 05:20:00	107.154	2012-04-25 05:20:00	17	0	0	0	0
2012-04-25 05:40:00	107.907	2012-04-25 05:40:00	18	0	0	0	0
2012-04-25 06:00:00	107.524	2012-04-25 06:00:00	19	0	0	0	0
2012-04-25 06:20:00	107.457	2012-04-25 06:20:00	20	0	0	0	0
2012-04-25 06:40:00	108.171	2012-04-25 06:40:00	21	0	0	0	0
2012-04-25 07:00:00	108.433	2012-04-25 07:00:00	22	0	0	0	0
2012-04-25 07:20:00	108.453	2012-04-25 07:20:00	23	0	0	0	0
2012-04-25 07:40:00	107.52	2012-04-25 07:40:00	24	0	0	0	0
2012-04-25 08:00:00	107.489	2012-04-25 08:00:00	25	0	0	0	0
2012-04-25 08:20:00	106.813	2012-04-25 08:20:00	26	0	0	0	0
2012-04-25 08:40:00	106.988	2012-04-25 08:40:00	27	0	0	0	0
2012-04-25 09:00:00	107.053	2012-04-25 09:00:00	28	0	0	0	0
2012-04-25 09:20:00	107.295	2012-04-25 09:20:00	29	0	0	0	0
2012-04-25 09:40:00	107.414	2012-04-25 09:40:00	30	0	0	0	0
2012-04-25 10:00:00	107.405	2012-04-25 10:00:00	31	0	0	0	0
2012-04-25 10:20:00	107.392	2012-04-25 10:20:00	32	0	0	0	0
2012-04-25 10:40:00	107.034	2012-04-25 10:40:00	33	0	0	0	0
2012-04-25 11:00:00	107.582	2012-04-25 11:00:00	34	0	0	0	0
2012-04-25 11:20:00	109.08	2012-04-25 11:20:00	35	0	0	0	0
2012-04-25 11:40:00	108.512	2012-04-25 11:40:00	36	0	0	0	0
2012-04-25 12:00:00	108.24	2012-04-25 12:00:00	37	0	0	0	0
2012-04-25 12:20:00	107.613	2012-04-25 12:20:00	38	0	0	0	0
2012-04-25 12:40:00	107.859	2012-04-25 12:40:00	39	0	0	0	0
2012-04-25 13:00:00	106.953	2012-04-25 13:00:00	40	0	0	0	0
2012-04-25 13:20:00	106.756	2012-04-25 13:20:00	41	0	0	0	0
2012-04-25 13:40:00	107.899	2012-04-25 13:40:00	42	0	0	0	0
2012-04-25 14:00:00	107.129	2012-04-25 14:00:00	43	0	0	0	0
2012-04-25 14:20:00	106.944	2012-04-25 14:20:00	44	0	0	0	0
2012-04-25 14:40:00	109.817	2012-04-25 14:40:00	45	0	0	0	0
2012-04-25 15:00:00	106.614	2012-04-25 15:00:00	46	0	0	0	0
2012-04-25 15:20:00	106.908	2012-04-25 15:20:00	47	0	0	0	0
2012-04-25 15:40:00	107.01	2012-04-25 15:40:00	48	0	0	0	0
2012-04-25 16:00:00	106.546	2012-04-25 16:00:00	49	0	0	0	0
2012-04-25 16:20:00	106.351	2012-04-25 16:20:00	50	0	0	0	0
2012-04-25 16:40:00	106.284	2012-04-25 16:40:00	51	0	0	0	0
2012-04-25 17:00:00	105.684	2012-04-25 17:00:00	52	0	0	0	0
2012-04-25 17:20:00	105.712	2012-04-25 17:20:00	53	0	0	0	0
2012-04-25 17:40:00	105.853	2012-04-25 17:40:00	54	0	0	0	0
2012-04-25 18:00:00	106.143	2012-04-25 18:00:00	55	0	0	0	0
2012-04-25 18:20:00	105.94	2012-04-25 18:20:00	56	0	0	0	0
2012-04-25 18:40:00	105.88	2012-04-25 18:40:00	57	0	0	0	0
2012-04-25 19:00:00	106.236	2012-04-25 19:00:00	58	0	0	0	0
2012-04-25 19:20:00	107.186	2012-04-25 19:20:00	59	0	0	0	0
2012-04-25 19:40:00	107.08	2012-04-25 19:40:00	60	0	0	0	0
2012-04-25 20:00:00	107.023	2012-04-25 20:00:00	61	0	0	0	0
2012-04-25 20:20:00	107.232	2012-04-25 20:20:00	62	0	0	0	0
2012-04-25 20:40:00	107.403	2012-04-25 20:40:00	63	0	0	0	0
2012-04-25 21:00:00	106.76	2012-04-25 21:00:00	64	0	0	0	0
2012-04-25 21:20:00	106.975	2012-04-25 21:20:00	65	0	0	0	0
2012-04-25 21:40:00	106.629	2012-04-25 21:40:00	66	0	0	0	0
2012-04-25 22:00:00	106.926	2012-04-25 22:00:00	67	0	0	0	0
2012-04-25 22:20:00	106.838	2012-04-25 22:20:00	68	0	0	0	0
2012-04-25 22:40:00	106.688	2012-04-25 22:40:00	69	0	0	0	0
2012-04-25 23:00:00	106.85	2012-04-25 23:00:00	70	0	0	0	0
2012-04-25 23:20:00	106.491	2012-04-25 23:20:00	71	0	0	0	0
2012-04-25 23:40:00	106.693	2012-04-25 23:40:00	72	0	0	0	0
2012-04-26	106.646	2012-04-26	1	0	0	0	0
2012-04-26 00:20:00	106.71	2012-04-26 00:20:00	2	0	0	0	0
2012-04-26 00:40:00	106.689	2012-04-26 00:40:00	3	0	0	0	0
2012-04-26 01:00:00	106.697	2012-04-26 01:00:00	4	0	0	0	0
2012-04-26 01:20:00	106.496	2012-04-26 01:20:00	5	0	0	0	0
2012-04-26 01:40:00	119.274	2012-04-26 01:40:00	6	0	0	0	0
2012-04-26 02:00:00	106.686	2012-04-26 02:00:00	7	0	0	0	0
2012-04-26 02:20:00	106.712	2012-04-26 02:20:00	8	0	0	0	0
2012-04-26 02:40:00	106.447	2012-04-26 02:40:00	9	0	0	0	0
2012-04-26 03:00:00	106.36	2012-04-26 03:00:00	10	0	0	0	0
2012-04-26 03:20:00	106.734	2012-04-26 03:20:00	11	0	0	0	0
2012-04-26 03:40:00	106.644	2012-04-26 03:40:00	12	0	0	0	0
2012-04-26 04:00:00	106.515	2012-04-26 04:00:00	13	0	0	0	0
2012-04-26 04:20:00	106.565	2012-04-26 04:20:00	14	0	0	0	0
2012-04-26 04:40:00	106.813	2012-04-26 04:40:00	15	0	0	0	0
2012-04-26 05:00:00	108.261	2012-04-26 05:00:00	16	0	0	0	0
2012-04-26 05:20:00	106.792	2012-04-26 05:20:00	17	0	0	0	0
2012-04-26 05:40:00	106.632	2012-04-26 05:40:00	18	0	0	0	0
2012-04-26 06:00:00	106.475	2012-04-26 06:00:00	19	0	0	0	0
2012-04-26 06:20:00	106.45	2012-04-26 06:20:00	20	0	0	0	0
2012-04-26 06:40:00	106.588	2012-04-26 06:40:00	21	0	0	0	0
2012-04-26 07:00:00	106.748	2012-04-26 07:00:00	22	0	0	0	0
2012-04-26 07:20:00	106.802	2012-04-26 07:20:00	23	0	0	0	0
2012-04-26 07:40:00	106.799	2012-04-26 07:40:00	24	0	0	0	0
2012-04-26 08:00:00	106.3	2012-04-26 08:00:00	25	0	0	0	0
2012-04-26 08:20:00	106.153	2012-04-26 08:20:00	26	0	0	0	0
2012-04-26 08:40:00	105.975	2012-04-26 08:40:00	27	0	0	0	0
2012-04-26 09:00:00	105.915	2012-04-26 09:00:00	28	0	0	0	0
2012-04-26 09:20:00	108.837	2012-04-26 09:20:00	29	0	0	0	0
2012-04-26 09:40:00	106.444	2012-04-26 09:40:00	30	0	0	0	0
2012-04-26 10:00:00	106.866	2012-04-26 10:00:00	31	0	0	0	0
2012-04-26 10:20:00	109.953	2012-04-26 10:20:00	32	0	0	0	0
2012-04-26 10:40:00	109.525	2012-04-26 10:40:00	33	0	0	0	0
2012-04-26 11:00:00	111.555	2012-04-26 11:00:00	34	0	0	0	0
2012-04-26 11:20:00	105.901	2012-04-26 11:20:00	35	0	0	0	0
2012-04-26 11:40:00	105.785	2012-04-26 11:40:00	36	0	0	0	0
2012-04-26 12:00:00	105.673	2012-04-26 12:00:00	37	0	0	0	0
2012-04-26 12:20:00	105.677	2012-04-26 12:20:00	38	0	0	0	0
2012-04-26 12:40:00	105.75	2012-04-26 12:40:00	39	0	0	0	0
2012-04-26 13:00:00	116.291	2012-04-26 13:00:00	40	0	0	0	0
2012-04-26 13:20:00	105.523	2012-04-26 13:20:00	41	0	0	0	0
2012-04-26 13:40:00	105.661	2012-04-26 13:40:00	42	0	0	0	0
2012-04-26 14:00:00	106.914	2012-04-26 14:00:00	43	0	0	0	0
2012-04-26 14:20:00	105.589	2012-04-26 14:20:00	44	0	0	0	0
2012-04-26 14:40:00	105.823	2012-04-26 14:40:00	45	0	0	0	0
2012-04-26 15:00:00	105.885	2012-04-26 15:00:00	46	0	0	0	0
2012-04-26 15:20:00	106.134	2012-04-26 15:20:00	47	0	0	0	0
2012-04-26 15:40:00	105.621	2012-04-26 15:40:00	48	0	0	0	0
2012-04-26 16:00:00	105.655	2012-04-26 16:00:00	49	0	0	0	0
2012-04-26 16:20:00	105.338	2012-04-26 16:20:00	50	0	0	0	0
2012-04-26 16:40:00	105.72	2012-04-26 16:40:00	51	0	0	0	0
2012-04-26 17:00:00	105.153	2012-04-26 17:00:00	52	0	0	0	0
2012-04-26 17:20:00	105.341	2012-04-26 17:20:00	53	0	0	0	0
2012-04-26 17:40:00	105.126	2012-04-26 17:40:00	54	0	0	0	0
2012-04-26 18:00:00	105.198	2012-04-26 18:00:00	55	0	0	0	0
2012-04-26 18:20:00	105.524	2012-04-26 18:20:00	56	0	0	0	0
2012-04-26 18:40:00	105.328	2012-04-26 18:40:00	57	0	0	0	0
2012-04-26 19:00:00	113.52	2012-04-26 19:00:00	58	0	0	0	0
2012-04-26 19:20:00	105.281	2012-04-26 19:20:00	59	0	0	0	0
2012-04-26 19:40:00	105.083	2012-04-26 19:40:00	60	0	0	0	0
2012-04-26 20:00:00	105.186	2012-04-26 20:00:00	61	0	0	0	0
2012-04-26 20:20:00	105.119	2012-04-26 20:20:00	62	0	0	0	0
2012-04-26 20:40:00	104.943	2012-04-26 20:40:00	63	0	0	0	0
2012-04-26 21:00:00	105.061	2012-04-26 21:00:00	64	0	0	0	0
2012-04-26 21:20:00	104.932	2012-04-26 21:20:00	65	0	0	0	0
2012-04-26 21:40:00	110.204	2012-04-26 21:40:00	66	0	0	0	0
2012-04-26 22:00:00	105.016	2012-04-26 22:00:00	67	0	0	0	0
2012-04-26 22:20:00	104.92	2012-04-26 22:20:00	68	0	0	0	0
2012-04-26 22:40:00	105.339	2012-04-26 22:40:00	69	0	0	0	0
2012-04-26 23:00:00	105.394	2012-04-26 23:00:00	70	0	0	0	0
2012-04-26 23:20:00	105.352	2012-04-26 23:20:00	71	0	0	0	0
2012-04-26 23:40:00	105.177	2012-04-26 23:40:00	72	0	0	0	0
2012-04-27	104.981	2012-04-27	1	0	0	0	0
2012-04-27 00:20:00	105.284	2012-04-27 00:20:00	2	0	0	0	0
2012-04-27 00:40:00	104.81	2012-04-27 00:40:00	3	0	0	0	0
2012-04-27 01:00:00	105.108	2012-04-27 01:00:00	4	0	0	0	0
2012-04-27 01:20:00	105.108	2012-04-27 01:20:00	5	0	0	0	0
2012-04-27 01:40:00	105.117	2012-04-27 01:40:00	6	0	0	0	0
2012-04-27 02:00:00	105.217	2012-04-27 02:00:00	7	0	0	0	0
2012-04-27 02:20:00	105.014	2012-04-27 02:20:00	8	0	0	0	0
2012-04-27 02:40:00	105.214	2012-04-27 02:40:00	9	0	0	0	0
2012-04-27 03:00:00	104.848	2012-04-27 03:00:00	10	0	0	0	0
2012-04-27 03:20:00	105.207	2012-04-27 03:20:00	11	0	0	0	0
2012-04-27 03:40:00	104.994	2012-04-27 03:40:00	12	0	0	0	0
2012-04-27 04:00:00	105.319	2012-04-27 04:00:00	13	0	0	0	0
2012-04-27 04:20:00	105.704	2012-04-27 04:20:00	14	0	0	0	0
2012-04-27 04:40:00	105.072	2012-04-27 04:40:00	15	0	0	0	0
2012-04-27 05:00:00	105.126	2012-04-27 05:00:00	16	0	0	0	0
2012-04-27 05:20:00	105.196	2012-04-27 05:20:00	17	0	0	0	0
2012-04-27 05:40:00	105.455	2012-04-27 05:40:00	18	0	0	0	0
2012-04-27 06:00:00	105.488	2012-04-27 06:00:00	19	0	0	0	0
2012-04-27 06:20:00	105.411	2012-04-27 06:20:00	20	0	0	0	0
2012-04-27 06:40:00	105.395	2012-04-27 06:40:00	21	0	0	0	0
2012-04-27 07:00:00	105.139	2012-04-27 07:00:00	22	0	0	0	0
2012-04-27 07:20:00	105.106	2012-04-27 07:20:00	23	0	0	0	0
2012-04-27 07:40:00	105.437	2012-04-27 07:40:00	24	0	0	0	0
2012-04-27 08:00:00	105.266	2012-04-27 08:00:00	25	0	0	0	0
2012-04-27 08:20:00	105.057	2012-04-27 08:20:00	26	0	0	0	0
2012-04-27 08:40:00	105.188	2012-04-27 08:40:00	27	0	0	0	0
2012-04-27 09:00:00	105.405	2012-04-27 09:00:00	28	0	0	0	0
2012-04-27 09:20:00	105.324	2012-04-27 09:20:00	29	0	0	0	0
2012-04-27 09:40:00	105.415	2012-04-27 09:40:00	30	0	0	0	0
2012-04-27 10:00:00	105.527	2012-04-27 10:00:00	31	0	0	0	0
2012-04-27 10:20:00	106.886	2012-04-27 10:20:00	32	0	0	0	0
2012-04-27 10:40:00	105.275	2012-04-27 10:40:00	33	0	0	0	0
2012-04-27 11:00:00	105.428	2012-04-27 11:00:00	34	0	0	0	0
2012-04-27 11:20:00	105.321	2012-04-27 11:20:00	35	0	0	0	0
2012-04-27 11:40:00	105.183	2012-04-27 11:40:00	36	0	0	0	0
2012-04-27 12:00:00	105.074	2012-04-27 12:00:00	37	0	0	0	0
2012-04-27 12:20:00	105.523	2012-04-27 12:20:00	38	0	0	0	0
2012-04-27 12:40:00	105.421	2012-04-27 12:40:00	39	0	0	0	0
2012-04-27 13:00:00	105.774	2012-04-27 13:00:00	40	0	0	0	0
2012-04-27 13:20:00	105.401	2012-04-27 13:20:00	41	0	0	0	0
2012-04-27 13:40:00	105.473	2012-04-27 13:40:00	42	0	0	0	0
2012-04-27 14:00:00	105.482	2012-04-27 14:00:00	43	0	0	0	0
2012-04-27 14:20:00	105.674	2012-04-27 14:20:00	44	0	0	0	0
2012-04-27 14:40:00	105.537	2012-04-27 14:40:00	45	0	0	0	0
2012-04-27 15:00:00	105.457	2012-04-27 15:00:00	46	0	0	0	0
2012-04-27 15:20:00	105.403	2012-04-27 15:20:00	47	0	0	0	0
2012-04-27 15:40:00	105.457	2012-04-27 15:40:00	48	0	0	0	0
2012-04-27 16:00:00	105.605	2012-04-27 16:00:00	49	0	0	0	0
2012-04-27 16:20:00	105.609	2012-04-27 16:20:00	50	0	0	0	0
2012-04-27 16:40:00	105.641	2012-04-27 16:40:00	51	0	0	0	0
2012-04-27 17:00:00	105.465	2012-04-27 17:00:00	52	0	0	0	0
2012-04-27 17:20:00	111.105	2012-04-27 17:20:00	53	0	0	0	0
2012-04-27 17:40:00	105.33	2012-04-27 17:40:00	54	0	0	0	0
2012-04-27 18:00:00	105.313	2012-04-27 18:00:00	55	0	0	0	0
2012-04-27 18:20:00	105.388	2012-04-27 18:20:00	56	0	0	0	0
2012-04-27 18:40:00	105.457	2012-04-27 18:40:00	57	0	0	0	0
2012-04-27 19:00:00	105.569	2012-04-27 19:00:00	58	0	0	0	0
2012-04-27 19:20:00	105.693	2012-04-27 19:20:00	59	0	0	0	0
2012-04-27 19:40:00	105.395	2012-04-27 19:40:00	60	0	0	0	0
2012-04-27 20:00:00	105.226	2012-04-27 20:00:00	61	0	0	0	0
2012-04-27 20:20:00	108.053	2012-04-27 20:20:00	62	0	0	0	0
2012-04-27 20:40:00	105.089	2012-04-27 20:40:00	63	0	0	0	0
2012-04-27 21:00:00	105.151	2012-04-27 21:00:00	64	0	0	0	0
2012-04-27 21:20:00	105.801	2012-04-27 21:20:00	65	0	0	0	0
2012-04-27 21:40:00	105.273	2012-04-27 21:40:00	66	0	0	0	0
2012-04-27 22:00:00	106.414	2012-04-27 22:00:00	67	0	0	0	0
2012-04-27 22:20:00	107.575	2012-04-27 22:20:00	68	0	0	0	0
2012-04-27 22:40:00	105.64	2012-04-27 22:40:00	69	0	0	0	0
2012-04-27 23:00:00	105.171	2012-04-27 23:00:00	70	0	0	0	0
2012-04-27 23:20:00	105.236	2012-04-27 23:20:00	71	0	0	0	0
2012-04-27 23:40:00	104.999	2012-04-27 23:40:00	72	0	0	0	0
2012-04-28	105.295	2012-04-28	1	0	0	0	0
2012-04-28 00:20:00	105.524	2012-04-28 00:20:00	2	0	0	0	0
2012-04-28 00:40:00	105.531	2012-04-28 00:40:00	3	0	0	0	0
2012-04-28 01:00:00	105.065	2012-04-28 01:00:00	4	0	0	0	0
2012-04-28 01:20:00	105.286	2012-04-28 01:20:00	5	0	0	0	0
2012-04-28 01:40:00	113.527	2012-04-28 01:40:00	6	0	0	0	0
2012-04-28 02:00:00	108.309	2012-04-28 02:00:00	7	0	0	0	0
2012-04-28 02:20:00	105.334	2012-04-28 02:20:00	8	0	0	0	0
2012-04-28 02:40:00	105.449	2012-04-28 02:40:00	9	0	0	0	0
2012-04-28 03:00:00	105.188	2012-04-28 03:00:00	10	0	0	0	0
2012-04-28 03:20:00	105.172	2012-04-28 03:20:00	11	0	0	0	0
2012-04-28 03:40:00	105.128	2012-04-28 03:40:00	12	0	0	0	0
2012-04-28 04:00:00	109.5	2012-04-28 04:00:00	13	0	0	0	0
2012-04-28 04:20:00	105.204	2012-04-28 04:20:00	14	0	0	0	0
2012-04-28 04:40:00	105.179	2012-04-28 04:40:00	15	0	0	0	0
2012-04-28 05:00:00	106.258	2012-04-28 05:00:00	16	0	0	0	0
2012-04-28 05:20:00	105.35	2012-04-28 05:20:00	17	0	0	0	0
2012-04-28 05:40:00	105.273	2012-04-28 05:40:00	18	0	0	0	0
2012-04-28 06:00:00	105.254	2012-04-28 06:00:00	19	0	0	0	0
2012-04-28 06:20:00	105.302	2012-04-28 06:20:00	20	0	0	0	0
2012-04-28 06:40:00	105.429	2012-04-28 06:40:00	21	0	0	0	0
2012-04-28 07:00:00	105.211	2012-04-28 07:00:00	22	0	0	0	0
2012-04-28 07:20:00	105.302	2012-04-28 07:20:00	23	0	0	0	0
2012-04-28 07:40:00	105.063	2012-04-28 07:40:00	24	0	0	0	0
2012-04-28 08:00:00	105.157	2012-04-28 08:00:00	25	0	0	0	0
2012-04-28 08:20:00	105.341	2012-04-28 08:20:00	26	0	0	0	0
2012-04-28 08:40:00	104.943	2012-04-28 08:40:00	27	0	0	0	0
2012-04-28 09:00:00	104.954	2012-04-28 09:00:00	28	0	0	0	0
2012-04-28 09:20:00	105.053	2012-04-28 09:20:00	29	0	0	0	0
2012-04-28 09:40:00	105.078	2012-04-28 09:40:00	30	0	0	0	0
2012-04-28 10:00:00	105.356	2012-04-28 10:00:00	31	0	0	0	0
2012-04-28 10:20:00	105.963	2012-04-28 10:20:00	32	0	0	0	0
2012-04-28 10:40:00	105.178	2012-04-28 10:40:00	33	0	0	0	0
2012-04-28 11:00:00	104.755	2012-04-28 11:00:00	34	0	0	0	0
2012-04-28 11:20:00	104.847	2012-04-28 11:20:00	35	0	0	0	0
2012-04-28 11:40:00	105.048	2012-04-28 11:40:00	36	0	0	0	0
2012-04-28 12:00:00	105.769	2012-04-28 12:00:00	37	0	0	0	0
2012-04-28 12:20:00	105.136	2012-04-28 12:20:00	38	0	0	0	0
2012-04-28 12:40:00	104.709	2012-04-28 12:40:00	39	0	0	0	0
2012-04-28 13:00:00	104.908	2012-04-28 13:00:00	40	0	0	0	0
2012-04-28 13:20:00	105.35	2012-04-28 13:20:00	41	0	0	0	0
2012-04-28 13:40:00	104.936	2012-04-28 13:40:00	42	0	0	0	0
2012-04-28 14:00:00	104.971	2012-04-28 14:00:00	43	0	0	0	0
2012-04-28 14:20:00	105.055	2012-04-28 14:20:00	44	0	0	0	0
2012-04-28 14:40:00	105.296	2012-04-28 14:40:00	45	0	0	0	0
2012-04-28 15:00:00	105.492	2012-04-28 15:00:00	46	0	0	0	0
2012-04-28 15:20:00	105.209	2012-04-28 15:20:00	47	0	0	0	0
2012-04-28 15:40:00	105.391	2012-04-28 15:40:00	48	0	0	0	0
2012-04-28 16:00:00	105.21	2012-04-28 16:00:00	49	0	0	0	0
2012-04-28 16:20:00	104.852	2012-04-28 16:20:00	50	0	0	0	0
2012-04-28 16:40:00	105.672	2012-04-28 16:40:00	51	0	0	0	0
2012-04-28 17:00:00	110.774	2012-04-28 17:00:00	52	0	0	0	0
2012-04-28 17:20:00	104.919	2012-04-28 17:20:00	53	0	0	0	0
2012-04-28 17:40:00	104.896	2012-04-28 17:40:00	54	0	0	0	0
2012-04-28 18:00:00	104.877	2012-04-28 18:00:00	55	0	0	0	0
2012-04-28 18:20:00	104.944	2012-04-28 18:20:00	56	0	0	0	0
2012-04-28 18:40:00	105.392	2012-04-28 18:40:00	57	0	0	0	0
2012-04-28 19:00:00	105.319	2012-04-28 19:00:00	58	0	0	0	0
2012-04-28 19:20:00	104.926	2012-04-28 19:20:00	59	0	0	0	0
2012-04-28 19:40:00	105.068	2012-04-28 19:40:00	60	0	0	0	0
2012-04-28 20:00:00	112.219	2012-04-28 20:00:00	61	18	2	0	20
2012-04-28 20:20:00	117.251	2012-04-28 20:20:00	62	24	0	0	24
2012-04-28 20:40:00	104.935	2012-04-28 20:40:00	63	0	0	0	0
2012-04-28 21:00:00	104.789	2012-04-28 21:00:00	64	0	0	0	0
2012-04-28 21:20:00	108.109	2012-04-28 21:20:00	65	1	0	0	1
2012-04-28 21:40:00	104.883	2012-04-28 21:40:00	66	0	0	0	0
2012-04-28 22:00:00	104.571	2012-04-28 22:00:00	67	0	0	0	0
2012-04-28 22:20:00	104.883	2012-04-28 22:20:00	68	0	0	0	0
2012-04-28 22:40:00	105.59	2012-04-28 22:40:00	69	2	0	0	2
2012-04-28 23:00:00	104.638	2012-04-28 23:00:00	70	0	0	0	0
2012-04-28 23:20:00	104.687	2012-04-28 23:20:00	71	0	0	0	0
2012-04-28 23:40:00	104.772	2012-04-28 23:40:00	72	0	0	0	0
2012-04-29	106.186	2012-04-29	1	0	0	0	0
2012-04-29 00:20:00	104.795	2012-04-29 00:20:00	2	0	0	0	0
2012-04-29 00:40:00	105.062	2012-04-29 00:40:00	3	0	0	0	0
2012-04-29 01:00:00	104.802	2012-04-29 01:00:00	4	0	0	0	0
2012-04-29 01:20:00	104.941	2012-04-29 01:20:00	5	0	0	0	0
2012-04-29 01:40:00	104.748	2012-04-29 01:40:00	6	0	0	0	0
2012-04-29 02:00:00	104.744	2012-04-29 02:00:00	7	0	0	0	0
2012-04-29 02:20:00	104.861	2012-04-29 02:20:00	8	0	0	0	0
2012-04-29 02:40:00	104.715	2012-04-29 02:40:00	9	0	0	0	0
2012-04-29 03:00:00	104.795	2012-04-29 03:00:00	10	0	0	0	0
2012-04-29 03:20:00	105.277	2012-04-29 03:20:00	11	0	0	0	0
2012-04-29 03:40:00	104.976	2012-04-29 03:40:00	12	0	0	0	0
2012-04-29 04:00:00	104.947	2012-04-29 04:00:00	13	0	0	0	0
2012-04-29 04:20:00	104.994	2012-04-29 04:20:00	14	0	0	0	0
2012-04-29 04:40:00	104.96	2012-04-29 04:40:00	15	0	0	0	0
2012-04-29 05:00:00	104.939	2012-04-29 05:00:00	16	0	0	0	0
2012-04-29 05:20:00	104.98	2012-04-29 05:20:00	17	0	0	0	0
2012-04-29 05:40:00	105.23	2012-04-29 05:40:00	18	0	0	0	0
2012-04-29 06:00:00	105.7	2012-04-29 06:00:00	19	0	0	0	0
2012-04-29 06:20:00	106.692	2012-04-29 06:20:00	20	0	0	0	0
2012-04-29 06:40:00	105.473	2012-04-29 06:40:00	21	0	0	0	0
2012-04-29 07:00:00	105.517	2012-04-29 07:00:00	22	0	0	0	0
2012-04-29 07:20:00	105.812	2012-04-29 07:20:00	23	0	0	0	0
2012-04-29 07:40:00	105.255	2012-04-29 07:40:00	24	0	0	0	0
2012-04-29 08:00:00	105.194	2012-04-29 08:00:00	25	0	0	0	0
2012-04-29 08:20:00	120.794	2012-04-29 08:20:00	26	0	0	0	0
2012-04-29 08:40:00	105.206	2012-04-29 08:40:00	27	0	0	0	0
2012-04-29 09:00:00	105.129	2012-04-29 09:00:00	28	0	0	0	0
2012-04-29 09:20:00	105.253	2012-04-29 09:20:00	29	0	0	0	0
2012-04-29 09:40:00	105.368	2012-04-29 09:40:00	30	0	0	0	0
2012-04-29 10:00:00	105.688	2012-04-29 10:00:00	31	0	0	0	0
2012-04-29 10:20:00	114.928	2012-04-29 10:20:00	32	0	0	0	0
2012-04-29 10:40:00	105.226	2012-04-29 10:40:00	33	0	0	0	0
2012-04-29 11:00:00	105.799	2012-04-29 11:00:00	34	0	0	0	0
2012-04-29 11:20:00	105.344	2012-04-29 11:20:00	35	0	0	0	0
2012-04-29 11:40:00	106.621	2012-04-29 11:40:00	36	0	0	0	0
2012-04-29 12:00:00	105.442	2012-04-29 12:00:00	37	0	0	0	0
2012-04-29 12:20:00	105.248	2012-04-29 12:20:00	38	0	0	0	0
2012-04-29 12:40:00	104.999	2012-04-29 12:40:00	39	0	0	0	0
2012-04-29 13:00:00	105.339	2012-04-29 13:00:00	40	0	0	0	0
2012-04-29 13:20:00	105.623	2012-04-29 13:20:00	41	0	0	0	0
2012-04-29 13:40:00	105.496	2012-04-29 13:40:00	42	0	0	0	0
2012-04-29 14:00:00	105.03	2012-04-29 14:00:00	43	0	0	0	0
2012-04-29 14:20:00	105.649	2012-04-29 14:20:00	44	0	0	0	0
2012-04-29 14:40:00	117.285	2012-04-29 14:40:00	45	0	0	0	0
2012-04-29 15:00:00	105.45	2012-04-29 15:00:00	46	0	0	0	0
2012-04-29 15:20:00	105.387	2012-04-29 15:20:00	47	0	0	0	0
2012-04-29 15:40:00	105.632	2012-04-29 15:40:00	48	0	0	0	0
2012-04-29 16:00:00	105.313	2012-04-29 16:00:00	49	0	0	0	0
2012-04-29 16:20:00	105.119	2012-04-29 16:20:00	50	0	0	0	0
2012-04-29 16:40:00	105.706	2012-04-29 16:40:00	51	0	0	0	0
2012-04-29 17:00:00	105.092	2012-04-29 17:00:00	52	0	0	0	0
2012-04-29 17:20:00	105.424	2012-04-29 17:20:00	53	0	0	0	0
2012-04-29 17:40:00	105.003	2012-04-29 17:40:00	54	0	0	0	0
2012-04-29 18:00:00	105.053	2012-04-29 18:00:00	55	0	0	0	0
2012-04-29 18:20:00	104.98	2012-04-29 18:20:00	56	0	0	0	0
2012-04-29 18:40:00	105.047	2012-04-29 18:40:00	57	0	0	0	0
2012-04-29 19:00:00	112.049	2012-04-29 19:00:00	58	0	0	0	0
2012-04-29 19:20:00	105.146	2012-04-29 19:20:00	59	0	0	0	0
2012-04-29 19:40:00	122.012	2012-04-29 19:40:00	60	76	0	0	76
2012-04-29 20:00:00	112.361	2012-04-29 20:00:00	61	0	0	0	0
2012-04-29 20:20:00	105.186	2012-04-29 20:20:00	62	0	0	0	0
2012-04-29 20:40:00	105.152	2012-04-29 20:40:00	63	0	0	0	0
2012-04-29 21:00:00	106.401	2012-04-29 21:00:00	64	0	0	0	0
2012-04-29 21:20:00	106.106	2012-04-29 21:20:00	65	0	0	0	0
2012-04-29 21:40:00	104.945	2012-04-29 21:40:00	66	0	0	0	0
2012-04-29 22:00:00	105.3	2012-04-29 22:00:00	67	0	0	0	0
2012-04-29 22:20:00	105.412	2012-04-29 22:20:00	68	0	0	0	0
2012-04-29 22:40:00	105.303	2012-04-29 22:40:00	69	0	0	0	0
2012-04-29 23:00:00	105.242	2012-04-29 23:00:00	70	0	0	0	0
2012-04-29 23:20:00	105.165	2012-04-29 23:20:00	71	0	0	0	0
2012-04-29 23:40:00	105.307	2012-04-29 23:40:00	72	0	0	0	0
2012-04-30	105.081	2012-04-30	1	0	0	0	0
2012-04-30 00:20:00	105.26	2012-04-30 00:20:00	2	0	0	0	0
2012-04-30 00:40:00	105.513	2012-04-30 00:40:00	3	0	0	0	0
2012-04-30 01:00:00	105.529	2012-04-30 01:00:00	4	0	0	0	0
2012-04-30 01:20:00	105.942	2012-04-30 01:20:00	5	0	0	0	0
2012-04-30 01:40:00	105.305	2012-04-30 01:40:00	6	0	0	0	0
2012-04-30 02:00:00	105.699	2012-04-30 02:00:00	7	0	0	0	0
2012-04-30 02:20:00	105.779	2012-04-30 02:20:00	8	0	0	0	0
2012-04-30 02:40:00	105.499	2012-04-30 02:40:00	9	0	0	0	0
2012-04-30 03:00:00	105.362	2012-04-30 03:00:00	10	0	0	0	0
2012-04-30 03:20:00	105.495	2012-04-30 03:20:00	11	0	0	0	0
2012-04-30 03:40:00	105.454	2012-04-30 03:40:00	12	0	0	0	0
2012-04-30 04:00:00	105.428	2012-04-30 04:00:00	13	0	0	0	0
2012-04-30 04:20:00	107.205	2012-04-30 04:20:00	14	0	0	0	0
2012-04-30 04:40:00	105.401	2012-04-30 04:40:00	15	0	0	0	0
2012-04-30 05:00:00	105.307	2012-04-30 05:00:00	16	0	0	0	0
2012-04-30 05:20:00	107.756	2012-04-30 05:20:00	17	0	0	0	0
2012-04-30 05:40:00	105.431	2012-04-30 05:40:00	18	0	0	0	0
2012-04-30 06:00:00	107.267	2012-04-30 06:00:00	19	0	0	0	0
2012-04-30 06:20:00	105.585	2012-04-30 06:20:00	20	0	0	0	0
2012-04-30 06:40:00	105.543	2012-04-30 06:40:00	21	0	0	0	0
2012-04-30 07:00:00	105.587	2012-04-30 07:00:00	22	0	0	0	0
2012-04-30 07:20:00	105.552	2012-04-30 07:20:00	23	0	0	0	0
2012-04-30 07:40:00	105.507	2012-04-30 07:40:00	24	0	0	0	0
2012-04-30 08:00:00	105.366	2012-04-30 08:00:00	25	0	0	0	0
2012-04-30 08:20:00	105.233	2012-04-30 08:20:00	26	0	0	0	0
2012-04-30 08:40:00	105.171	2012-04-30 08:40:00	27	0	0	0	0
2012-04-30 09:00:00	105.15	2012-04-30 09:00:00	28	0	0	0	0
2012-04-30 09:20:00	106.016	2012-04-30 09:20:00	29	0	0	0	0
2012-04-30 09:40:00	105.134	2012-04-30 09:40:00	30	0	0	0	0
2012-04-30 10:00:00	105.187	2012-04-30 10:00:00	31	0	0	0	0
2012-04-30 10:20:00	105.254	2012-04-30 10:20:00	32	0	0	0	0
2012-04-30 10:40:00	105.471	2012-04-30 10:40:00	33	0	0	0	0
2012-04-30 11:00:00	105.384	2012-04-30 11:00:00	34	0	0	0	0
2012-04-30 11:20:00	110.989	2012-04-30 11:20:00	35	0	0	0	0
2012-04-30 11:40:00	105.401	2012-04-30 11:40:00	36	0	0	0	0
2012-04-30 12:00:00	105.906	2012-04-30 12:00:00	37	0	0	0	0
2012-04-30 12:20:00	106.057	2012-04-30 12:20:00	38	0	0	0	0
2012-04-30 12:40:00	105.373	2012-04-30 12:40:00	39	0	0	0	0
2012-04-30 13:00:00	105.221	2012-04-30 13:00:00	40	0	0	0	0
2012-04-30 13:20:00	104.909	2012-04-30 13:20:00	41	0	0	0	0
2012-04-30 13:40:00	104.811	2012-04-30 13:40:00	42	0	0	0	0
2012-04-30 14:00:00	104.978	2012-04-30 14:00:00	43	0	0	0	0
2012-04-30 14:20:00	104.718	2012-04-30 14:20:00	44	0	0	0	0
2012-04-30 14:40:00	104.863	2012-04-30 14:40:00	45	0	0	0	0
2012-04-30 15:00:00	105.136	2012-04-30 15:00:00	46	0	0	0	0
2012-04-30 15:20:00	104.831	2012-04-30 15:20:00	47	0	0	0	0
2012-04-30 15:40:00	104.801	2012-04-30 15:40:00	48	0	0	0	0
2012-04-30 16:00:00	104.836	2012-04-30 16:00:00	49	0	0	0	0
2012-04-30 16:20:00	105.894	2012-04-30 16:20:00	50	0	0	0	0
2012-04-30 16:40:00	105.677	2012-04-30 16:40:00	51	0	0	0	0
2012-04-30 17:00:00	105.664	2012-04-30 17:00:00	52	0	0	0	0
2012-04-30 17:20:00	109.561	2012-04-30 17:20:00	53	0	0	0	0
2012-04-30 17:40:00	105.502	2012-04-30 17:40:00	54	0	0	0	0
2012-04-30 18:00:00	105.412	2012-04-30 18:00:00	55	0	0	0	0
2012-04-30 18:20:00	105.373	2012-04-30 18:20:00	56	0	0	0	0
2012-04-30 18:40:00	105.382	2012-04-30 18:40:00	57	0	0	0	0
2012-04-30 19:00:00	106.621	2012-04-30 19:00:00	58	0	0	0	0
2012-04-30 19:20:00	105.244	2012-04-30 19:20:00	59	0	0	0	0
2012-04-30 19:40:00	105.249	2012-04-30 19:40:00	60	0	0	0	0
2012-04-30 20:00:00	105.082	2012-04-30 20:00:00	61	0	0	0	0
2012-04-30 20:20:00	105.349	2012-04-30 20:20:00	62	0	0	0	0
2012-04-30 20:40:00	105.423	2012-04-30 20:40:00	63	0	0	0	0
2012-04-30 21:00:00	105.449	2012-04-30 21:00:00	64	0	0	0	0
2012-04-30 21:20:00	107.252	2012-04-30 21:20:00	65	0	0	0	0
2012-04-30 21:40:00	105.484	2012-04-30 21:40:00	66	0	0	0	0
2012-04-30 22:00:00	105.344	2012-04-30 22:00:00	67	0	0	0	0
2012-04-30 22:20:00	105.643	2012-04-30 22:20:00	68	0	0	0	0
2012-04-30 22:40:00	105.44	2012-04-30 22:40:00	69	0	0	0	0
2012-04-30 23:00:00	105.639	2012-04-30 23:00:00	70	0	0	0	0
2012-04-30 23:20:00	105.352	2012-04-30 23:20:00	71	0	0	0	0
2012-04-30 23:40:00	105.4	2012-04-30 23:40:00	72	0	0	0	0
2012-05-01	105.238	2012-05-01	1	0	0	0	0
2012-05-01 00:20:00	105.284	2012-05-01 00:20:00	2	0	0	0	0
2012-05-01 00:40:00	105.577	2012-05-01 00:40:00	3	0	0	0	0
2012-05-01 01:00:00	105.633	2012-05-01 01:00:00	4	0	0	0	0
2012-05-01 01:20:00	105.75	2012-05-01 01:20:00	5	0	0	0	0
2012-05-01 01:40:00	105.982	2012-05-01 01:40:00	6	0	0	0	0
2012-05-01 02:00:00	105.852	2012-05-01 02:00:00	7	0	0	0	0
2012-05-01 02:20:00	105.835	2012-05-01 02:20:00	8	0	0	0	0
2012-05-01 02:40:00	105.796	2012-05-01 02:40:00	9	0	0	0	0
2012-05-01 03:00:00	105.862	2012-05-01 03:00:00	10	0	0	0	0
2012-05-01 03:20:00	105.663	2012-05-01 03:20:00	11	0	0	0	0
2012-05-01 03:40:00	105.853	2012-05-01 03:40:00	12	0	0	0	0
2012-05-01 04:00:00	105.72	2012-05-01 04:00:00	13	0	0	0	0
2012-05-01 04:20:00	105.573	2012-05-01 04:20:00	14	0	0	0	0
2012-05-01 04:40:00	105.753	2012-05-01 04:40:00	15	0	0	0	0
2012-05-01 05:00:00	105.968	2012-05-01 05:00:00	16	0	0	0	0
2012-05-01 05:20:00	112.493	2012-05-01 05:20:00	17	0	0	0	0
2012-05-01 05:40:00	105.751	2012-05-01 05:40:00	18	0	0	0	0
2012-05-01 06:00:00	105.697	2012-05-01 06:00:00	19	0	0	0	0
2012-05-01 06:20:00	106.168	2012-05-01 06:20:00	20	0	0	0	0
2012-05-01 06:40:00	106.103	2012-05-01 06:40:00	21	0	0	0	0
2012-05-01 07:00:00	106.054	2012-05-01 07:00:00	22	0	0	0	0
2012-05-01 07:20:00	106.254	2012-05-01 07:20:00	23	0	0	0	0
2012-05-01 07:40:00	105.756	2012-05-01 07:40:00	24	0	0	0	0
2012-05-01 08:00:00	106.007	2012-05-01 08:00:00	25	0	0	0	0
2012-05-01 08:20:00	105.739	2012-05-01 08:20:00	26	0	0	0	0
2012-05-01 08:40:00	105.779	2012-05-01 08:40:00	27	0	0	0	0
2012-05-01 09:00:00	109.801	2012-05-01 09:00:00	28	0	0	0	0
2012-05-01 09:20:00	111.802	2012-05-01 09:20:00	29	0	0	0	0
2012-05-01 09:40:00	105.826	2012-05-01 09:40:00	30	0	0	0	0
2012-05-01 10:00:00	106.102	2012-05-01 10:00:00	31	0	0	0	0
2012-05-01 10:20:00	106.097	2012-05-01 10:20:00	32	0	0	0	0
2012-05-01 10:40:00	106.232	2012-05-01 10:40:00	33	0	0	0	0
2012-05-01 11:00:00	106.033	2012-05-01 11:00:00	34	0	0	0	0
2012-05-01 11:20:00	106.143	2012-05-01 11:20:00	35	0	0	0	0
2012-05-01 11:40:00	105.428	2012-05-01 11:40:00	36	0	0	0	0
2012-05-01 12:00:00	106.097	2012-05-01 12:00:00	37	0	0	0	0
2012-05-01 12:20:00	105.933	2012-05-01 12:20:00	38	0	0	0	0
2012-05-01 12:40:00	105.929	2012-05-01 12:40:00	39	0	0	0	0
2012-05-01 13:00:00	105.885	2012-05-01 13:00:00	40	0	0	0	0
2012-05-01 13:20:00	105.827	2012-05-01 13:20:00	41	0	0	0	0
2012-05-01 13:40:00	105.887	2012-05-01 13:40:00	42	0	0	0	0
2012-05-01 14:00:00	106.458	2012-05-01 14:00:00	43	0	0	0	0
2012-05-01 14:20:00	105.944	2012-05-01 14:20:00	44	0	0	0	0
2012-05-01 14:40:00	106.198	2012-05-01 14:40:00	45	0	0	0	0
2012-05-01 15:00:00	106.014	2012-05-01 15:00:00	46	0	0	0	0
2012-05-01 15:20:00	106.232	2012-05-01 15:20:00	47	0	0	0	0
2012-05-01 15:40:00	105.77	2012-05-01 15:40:00	48	0	0	0	0
2012-05-01 16:00:00	105.929	2012-05-01 16:00:00	49	0	0	0	0
2012-05-01 16:20:00	106.111	2012-05-01 16:20:00	50	0	0	0	0
2012-05-01 16:40:00	105.804	2012-05-01 16:40:00	51	0	0	0	0
2012-05-01 17:00:00	105.758	2012-05-01 17:00:00	52	0	0	0	0
2012-05-01 17:20:00	105.913	2012-05-01 17:20:00	53	0	0	0	0
2012-05-01 17:40:00	106.855	2012-05-01 17:40:00	54	0	0	0	0
2012-05-01 18:00:00	105.979	2012-05-01 18:00:00	55	0	0	0	0
2012-05-01 18:20:00	106.038	2012-05-01 18:20:00	56	0	0	0	0
2012-05-01 18:40:00	106.46	2012-05-01 18:40:00	57	0	0	0	0
2012-05-01 19:00:00	106.309	2012-05-01 19:00:00	58	0	0	0	0
2012-05-01 19:20:00	106.072	2012-05-01 19:20:00	59	0	0	0	0
2012-05-01 19:40:00	115.323	2012-05-01 19:40:00	60	25	17	0	42
2012-05-01 20:00:00	115.864	2012-05-01 20:00:00	61	30	9	0	39
2012-05-01 20:20:00	117.258	2012-05-01 20:20:00	62	38	8	0	46
2012-05-01 20:40:00	106.827	2012-05-01 20:40:00	63	3	0	0	3
2012-05-01 21:00:00	106.425	2012-05-01 21:00:00	64	0	0	0	0
2012-05-01 21:20:00	113.951	2012-05-01 21:20:00	65	10	10	0	20
2012-05-01 21:40:00	106.351	2012-05-01 21:40:00	66	0	0	0	0
2012-05-01 22:00:00	106.5	2012-05-01 22:00:00	67	0	0	0	0
2012-05-01 22:20:00	106.45	2012-05-01 22:20:00	68	0	0	0	0
2012-05-01 22:40:00	106.476	2012-05-01 22:40:00	69	0	0	0	0
2012-05-01 23:00:00	110.112	2012-05-01 23:00:00	70	0	0	0	0
2012-05-01 23:20:00	106.611	2012-05-01 23:20:00	71	0	0	0	0
2012-05-01 23:40:00	106.461	2012-05-01 23:40:00	72	0	0	0	0
2012-05-02	106.427	2012-05-02	1	0	0	0	0
2012-05-02 00:20:00	106.372	2012-05-02 00:20:00	2	0	0	0	0
2012-05-02 00:40:00	107.324	2012-05-02 00:40:00	3	0	0	0	0
2012-05-02 01:00:00	106.463	2012-05-02 01:00:00	4	0	0	0	0
2012-05-02 01:20:00	106.322	2012-05-02 01:20:00	5	0	0	0	0
2012-05-02 01:40:00	106.329	2012-05-02 01:40:00	6	0	0	0	0
2012-05-02 02:00:00	106.208	2012-05-02 02:00:00	7	0	0	0	0
2012-05-02 02:20:00	106.291	2012-05-02 02:20:00	8	0	0	0	0
2012-05-02 02:40:00	106.249	2012-05-02 02:40:00	9	0	0	0	0
2012-05-02 03:00:00	106.195	2012-05-02 03:00:00	10	0	0	0	0
2012-05-02 03:20:00	106.188	2012-05-02 03:20:00	11	0	0	0	0
2012-05-02 03:40:00	106.35	2012-05-02 03:40:00	12	0	0	0	0
2012-05-02 04:00:00	106.222	2012-05-02 04:00:00	13	0	0	0	0
2012-05-02 04:20:00	105.915	2012-05-02 04:20:00	14	0	0	0	0
2012-05-02 04:40:00	105.936	2012-05-02 04:40:00	15	0	0	0	0
2012-05-02 05:00:00	106.031	2012-05-02 05:00:00	16	0	0	0	0
2012-05-02 05:20:00	105.844	2012-05-02 05:20:00	17	0	0	0	0
2012-05-02 05:40:00	105.913	2012-05-02 05:40:00	18	0	0	0	0
2012-05-02 06:00:00	105.994	2012-05-02 06:00:00	19	0	0	0	0
2012-05-02 06:20:00	105.805	2012-05-02 06:20:00	20	0	0	0	0
2012-05-02 06:40:00	106.035	2012-05-02 06:40:00	21	0	0	0	0
2012-05-02 07:00:00	106.012	2012-05-02 07:00:00	22	0	0	0	0
2012-05-02 07:20:00	106.143	2012-05-02 07:20:00	23	0	0	0	0
2012-05-02 07:40:00	107.227	2012-05-02 07:40:00	24	0	0	0	0
2012-05-02 08:00:00	106.057	2012-05-02 08:00:00	25	0	0	0	0
2012-05-02 08:20:00	105.957	2012-05-02 08:20:00	26	0	0	0	0
2012-05-02 08:40:00	105.844	2012-05-02 08:40:00	27	0	0	0	0
2012-05-02 09:00:00	105.849	2012-05-02 09:00:00	28	0	0	0	0
2012-05-02 09:20:00	105.967	2012-05-02 09:20:00	29	0	0	0	0
2012-05-02 09:40:00	105.744	2012-05-02 09:40:00	30	0	0	0	0
2012-05-02 10:00:00	111.007	2012-05-02 10:00:00	31	0	0	0	0
2012-05-02 10:20:00	105.744	2012-05-02 10:20:00	32	0	0	0	0
2012-05-02 10:40:00	105.728	2012-05-02 10:40:00	33	0	0	0	0
2012-05-02 11:00:00	105.647	2012-05-02 11:00:00	34	0	0	0	0
2012-05-02 11:20:00	105.638	2012-05-02 11:20:00	35	0	0	0	0
2012-05-02 11:40:00	105.677	2012-05-02 11:40:00	36	0	0	0	0
2012-05-02 12:00:00	105.688	2012-05-02 12:00:00	37	0	0	0	0
2012-05-02 12:20:00	105.772	2012-05-02 12:20:00	38	0	0	0	0
2012-05-02 12:40:00	105.787	2012-05-02 12:40:00	39	0	0	0	0
2012-05-02 13:00:00	105.687	2012-05-02 13:00:00	40	0	0	0	0
2012-05-02 13:20:00	106.028	2012-05-02 13:20:00	41	0	0	0	0
2012-05-02 13:40:00	106.52	2012-05-02 13:40:00	42	0	0	0	0
2012-05-02 14:00:00	104.985	2012-05-02 14:00:00	43	0	0	0	0
2012-05-02 14:20:00	109.173	2012-05-02 14:20:00	44	0	0	0	0
2012-05-02 14:40:00	117.1	2012-05-02 14:40:00	45	0	0	0	0
2012-05-02 15:00:00	105.076	2012-05-02 15:00:00	46	0	0	0	0
2012-05-02 15:20:00	105.351	2012-05-02 15:20:00	47	0	0	0	0
2012-05-02 15:40:00	105.039	2012-05-02 15:40:00	48	0	0	0	0
2012-05-02 16:00:00	105.102	2012-05-02 16:00:00	49	0	0	0	0
2012-05-02 16:20:00	105.092	2012-05-02 16:20:00	50	0	0	0	0
2012-05-02 16:40:00	104.895	2012-05-02 16:40:00	51	0	0	0	0
2012-05-02 17:00:00	105.129	2012-05-02 17:00:00	52	0	0	0	0
2012-05-02 17:20:00	104.989	2012-05-02 17:20:00	53	0	0	0	0
2012-05-02 17:40:00	104.986	2012-05-02 17:40:00	54	0	0	0	0
2012-05-02 18:00:00	104.986	2012-05-02 18:00:00	55	0	0	0	0
2012-05-02 18:20:00	104.825	2012-05-02 18:20:00	56	0	0	0	0
2012-05-02 18:40:00	104.645	2012-05-02 18:40:00	57	0	0	0	0
2012-05-02 19:00:00	118.424	2012-05-02 19:00:00	58	0	0	0	0
2012-05-02 19:20:00	104.947	2012-05-02 19:20:00	59	0	0	0	0
2012-05-02 19:40:00	104.841	2012-05-02 19:40:00	60	0	0	0	0
2012-05-02 20:00:00	105.004	2012-05-02 20:00:00	61	0	0	0	0
2012-05-02 20:20:00	108.236	2012-05-02 20:20:00	62	0	0	0	0
2012-05-02 20:40:00	104.62	2012-05-02 20:40:00	63	0	0	0	0
2012-05-02 21:00:00	104.657	2012-05-02 21:00:00	64	0	0	0	0
2012-05-02 21:20:00	104.753	2012-05-02 21:20:00	65	0	0	0	0
2012-05-02 21:40:00	104.737	2012-05-02 21:40:00	66	0	0	0	0
2012-05-02 22:00:00	104.953	2012-05-02 22:00:00	67	0	0	0	0
2012-05-02 22:20:00	104.869	2012-05-02 22:20:00	68	0	0	0	0
2012-05-02 22:40:00	104.849	2012-05-02 22:40:00	69	0	0	0	0
2012-05-02 23:00:00	104.668	2012-05-02 23:00:00	70	0	0	0	0
2012-05-02 23:20:00	105.103	2012-05-02 23:20:00	71	0	0	0	0
2012-05-02 23:40:00	105.339	2012-05-02 23:40:00	72	0	0	0	0
2012-05-03	104.904	2012-05-03	1	0	0	0	0
2012-05-03 00:20:00	105.14	2012-05-03 00:20:00	2	0	0	0	0
2012-05-03 00:40:00	105.116	2012-05-03 00:40:00	3	0	0	0	0
2012-05-03 01:00:00	105.172	2012-05-03 01:00:00	4	0	0	0	0
2012-05-03 01:20:00	105.069	2012-05-03 01:20:00	5	0	0	0	0
2012-05-03 01:40:00	104.944	2012-05-03 01:40:00	6	0	0	0	0
2012-05-03 02:00:00	105.123	2012-05-03 02:00:00	7	0	0	0	0
2012-05-03 02:20:00	105.1	2012-05-03 02:20:00	8	0	0	0	0
2012-05-03 02:40:00	105.102	2012-05-03 02:40:00	9	0	0	0	0
2012-05-03 03:00:00	105.248	2012-05-03 03:00:00	10	0	0	0	0
2012-05-03 03:20:00	105.745	2012-05-03 03:20:00	11	0	0	0	0
2012-05-03 03:40:00	105.273	2012-05-03 03:40:00	12	0	0	0	0
2012-05-03 04:00:00	105.175	2012-05-03 04:00:00	13	0	0	0	0
2012-05-03 04:20:00	105.086	2012-05-03 04:20:00	14	0	0	0	0
2012-05-03 04:40:00	105.513	2012-05-03 04:40:00	15	0	0	0	0
2012-05-03 05:00:00	105.089	2012-05-03 05:00:00	16	0	0	0	0
2012-05-03 05:20:00	105.084	2012-05-03 05:20:00	17	0	0	0	0
2012-05-03 05:40:00	105.082	2012-05-03 05:40:00	18	0	0	0	0
2012-05-03 06:00:00	105.299	2012-05-03 06:00:00	19	0	0	0	0
2012-05-03 06:20:00	105.614	2012-05-03 06:20:00	20	0	0	0	0
2012-05-03 06:40:00	105.364	2012-05-03 06:40:00	21	0	0	0	0
2012-05-03 07:00:00	105.35	2012-05-03 07:00:00	22	0	0	0	0
2012-05-03 07:20:00	106.835	2012-05-03 07:20:00	23	0	0	0	0
2012-05-03 07:40:00	106.231	2012-05-03 07:40:00	24	0	0	0	0
2012-05-03 08:00:00	105.806	2012-05-03 08:00:00	25	0	0	0	0
2012-05-03 08:20:00	105.777	2012-05-03 08:20:00	26	0	0	0	0
2012-05-03 08:40:00	105.683	2012-05-03 08:40:00	27	0	0	0	0
2012-05-03 09:00:00	105.6	2012-05-03 09:00:00	28	0	0	0	0
2012-05-03 09:20:00	105.906	2012-05-03 09:20:00	29	0	0	0	0
2012-05-03 09:40:00	105.764	2012-05-03 09:40:00	30	0	0	0	0
2012-05-03 10:00:00	105.746	2012-05-03 10:00:00	31	0	0	0	0
2012-05-03 10:20:00	105.116	2012-05-03 10:20:00	32	0	0	0	0
2012-05-03 10:40:00	105.121	2012-05-03 10:40:00	33	0	0	0	0
2012-05-03 11:00:00	105.409	2012-05-03 11:00:00	34	0	0	0	0
2012-05-03 11:20:00	105.074	2012-05-03 11:20:00	35	0	0	0	0
2012-05-03 11:40:00	105.234	2012-05-03 11:40:00	36	0	0	0	0
2012-05-03 12:00:00	105.251	2012-05-03 12:00:00	37	0	0	0	0
2012-05-03 12:20:00	105.027	2012-05-03 12:20:00	38	0	0	0	0
2012-05-03 12:40:00	105.153	2012-05-03 12:40:00	39	0	0	0	0
2012-05-03 13:00:00	105.185	2012-05-03 13:00:00	40	0	0	0	0
2012-05-03 13:20:00	104.988	2012-05-03 13:20:00	41	0	0	0	0
2012-05-03 13:40:00	105.128	2012-05-03 13:40:00	42	0	0	0	0
2012-05-03 14:00:00	105.333	2012-05-03 14:00:00	43	0	0	0	0
2012-05-03 14:20:00	105.338	2012-05-03 14:20:00	44	0	0	0	0
2012-05-03 14:40:00	105.156	2012-05-03 14:40:00	45	0	0	0	0
2012-05-03 15:00:00	106.462	2012-05-03 15:00:00	46	0	0	0	0
2012-05-03 15:20:00	105.402	2012-05-03 15:20:00	47	0	0	0	0
2012-05-03 15:40:00	105.521	2012-05-03 15:40:00	48	0	0	0	0
2012-05-03 16:00:00	105.339	2012-05-03 16:00:00	49	0	0	0	0
2012-05-03 16:20:00	105.227	2012-05-03 16:20:00	50	0	0	0	0
2012-05-03 16:40:00	105.907	2012-05-03 16:40:00	51	0	0	0	0
2012-05-03 17:00:00	105.331	2012-05-03 17:00:00	52	0	0	0	0
2012-05-03 17:20:00	105.097	2012-05-03 17:20:00	53	0	0	0	0
2012-05-03 17:40:00	105.162	2012-05-03 17:40:00	54	0	0	0	0
2012-05-03 18:00:00	105.223	2012-05-03 18:00:00	55	0	0	0	0
2012-05-03 18:20:00	105.394	2012-05-03 18:20:00	56	0	0	0	0
2012-05-03 18:40:00	105.088	2012-05-03 18:40:00	57	0	0	0	0
2012-05-03 19:00:00	109.667	2012-05-03 19:00:00	58	0	0	0	0
2012-05-03 19:20:00	105.395	2012-05-03 19:20:00	59	0	0	0	0
2012-05-03 19:40:00	105.363	2012-05-03 19:40:00	60	0	0	0	0
2012-05-03 20:00:00	105.253	2012-05-03 20:00:00	61	0	0	0	0
2012-05-03 20:20:00	105.449	2012-05-03 20:20:00	62	0	0	0	0
2012-05-03 20:40:00	105.06	2012-05-03 20:40:00	63	0	0	0	0
2012-05-03 21:00:00	105.382	2012-05-03 21:00:00	64	0	0	0	0
2012-05-03 21:20:00	105.603	2012-05-03 21:20:00	65	0	0	0	0
2012-05-03 21:40:00	106.507	2012-05-03 21:40:00	66	0	0	0	0
2012-05-03 22:00:00	104.842	2012-05-03 22:00:00	67	0	0	0	0
2012-05-03 22:20:00	104.915	2012-05-03 22:20:00	68	0	0	0	0
2012-05-03 22:40:00	105.187	2012-05-03 22:40:00	69	0	0	0	0
2012-05-03 23:00:00	104.941	2012-05-03 23:00:00	70	0	0	0	0
2012-05-03 23:20:00	105.297	2012-05-03 23:20:00	71	0	0	0	0
2012-05-03 23:40:00	104.926	2012-05-03 23:40:00	72	0	0	0	0
2012-05-04	105.178	2012-05-04	1	0	0	0	0
2012-05-04 00:20:00	105.463	2012-05-04 00:20:00	2	0	0	0	0
2012-05-04 00:40:00	105.026	2012-05-04 00:40:00	3	0	0	0	0
2012-05-04 01:00:00	105.068	2012-05-04 01:00:00	4	0	0	0	0
2012-05-04 01:20:00	104.94	2012-05-04 01:20:00	5	0	0	0	0
2012-05-04 01:40:00	104.96	2012-05-04 01:40:00	6	0	0	0	0
2012-05-04 02:00:00	105.012	2012-05-04 02:00:00	7	0	0	0	0
2012-05-04 02:20:00	104.943	2012-05-04 02:20:00	8	0	0	0	0
2012-05-04 02:40:00	105.088	2012-05-04 02:40:00	9	0	0	0	0
2012-05-04 03:00:00	105.454	2012-05-04 03:00:00	10	0	0	0	0
2012-05-04 03:20:00	105.646	2012-05-04 03:20:00	11	0	0	0	0
2012-05-04 03:40:00	105.111	2012-05-04 03:40:00	12	0	0	0	0
2012-05-04 04:00:00	104.98	2012-05-04 04:00:00	13	0	0	0	0
2012-05-04 04:20:00	105.211	2012-05-04 04:20:00	14	0	0	0	0
2012-05-04 04:40:00	105.254	2012-05-04 04:40:00	15	0	0	0	0
2012-05-04 05:00:00	105.229	2012-05-04 05:00:00	16	0	0	0	0
2012-05-04 05:20:00	105.252	2012-05-04 05:20:00	17	0	0	0	0
2012-05-04 05:40:00	105.795	2012-05-04 05:40:00	18	0	0	0	0
2012-05-04 06:00:00	105.6	2012-05-04 06:00:00	19	0	0	0	0
2012-05-04 06:20:00	105.504	2012-05-04 06:20:00	20	0	0	0	0
2012-05-04 06:40:00	105.561	2012-05-04 06:40:00	21	0	0	0	0
2012-05-04 07:00:00	105.609	2012-05-04 07:00:00	22	0	0	0	0
2012-05-04 07:20:00	105.743	2012-05-04 07:20:00	23	0	0	0	0
2012-05-04 07:40:00	105.478	2012-05-04 07:40:00	24	0	0	0	0
2012-05-04 08:00:00	109.667	2012-05-04 08:00:00	25	0	0	0	0
2012-05-04 08:20:00	105.748	2012-05-04 08:20:00	26	0	0	0	0
2012-05-04 08:40:00	105.283	2012-05-04 08:40:00	27	0	0	0	0
2012-05-04 09:00:00	105.374	2012-05-04 09:00:00	28	0	0	0	0
2012-05-04 09:20:00	105.251	2012-05-04 09:20:00	29	0	0	0	0
2012-05-04 09:40:00	105.183	2012-05-04 09:40:00	30	0	0	0	0
2012-05-04 10:00:00	105.735	2012-05-04 10:00:00	31	0	0	0	0
2012-05-04 10:20:00	114.605	2012-05-04 10:20:00	32	0	0	0	0
2012-05-04 10:40:00	104.942	2012-05-04 10:40:00	33	0	0	0	0
2012-05-04 11:00:00	105.097	2012-05-04 11:00:00	34	0	0	0	0
2012-05-04 11:20:00	105.316	2012-05-04 11:20:00	35	0	0	0	0
2012-05-04 11:40:00	106.588	2012-05-04 11:40:00	36	0	0	0	0
2012-05-04 12:00:00	104.862	2012-05-04 12:00:00	37	0	0	0	0
2012-05-04 12:20:00	105.571	2012-05-04 12:20:00	38	0	0	0	0
2012-05-04 12:40:00	104.775	2012-05-04 12:40:00	39	0	0	0	0
2012-05-04 13:00:00	104.768	2012-05-04 13:00:00	40	0	0	0	0
2012-05-04 13:20:00	105.029	2012-05-04 13:20:00	41	0	0	0	0
2012-05-04 13:40:00	104.758	2012-05-04 13:40:00	42	0	0	0	0
2012-05-04 14:00:00	104.708	2012-05-04 14:00:00	43	0	0	0	0
2012-05-04 14:20:00	104.211	2012-05-04 14:20:00	44	0	0	0	0
2012-05-04 14:40:00	104.381	2012-05-04 14:40:00	45	0	0	0	0
2012-05-04 15:00:00	104.754	2012-05-04 15:00:00	46	0	0	0	0
2012-05-04 15:20:00	104.846	2012-05-04 15:20:00	47	0	0	0	0
2012-05-04 15:40:00	104.962	2012-05-04 15:40:00	48	0	0	0	0
2012-05-04 16:00:00	105.02	2012-05-04 16:00:00	49	0	0	0	0
2012-05-04 19:30:00	105.063	2012-05-04 19:30:00	59	0	0	0	0
2012-05-04 19:50:00	105.152	2012-05-04 19:50:00	60	0	0	0	0
2012-05-04 20:10:00	105.215	2012-05-04 20:10:00	61	0	0	0	0
2012-05-04 20:30:00	105.575	2012-05-04 20:30:00	62	0	0	0	0
2012-05-04 20:50:00	105.544	2012-05-04 20:50:00	63	0	0	0	0
2012-05-04 21:10:00	112.212	2012-05-04 21:10:00	64	0	0	0	0
2012-05-04 21:30:00	105.617	2012-05-04 21:30:00	65	0	0	0	0
2012-05-04 21:50:00	105.74	2012-05-04 21:50:00	66	0	0	0	0
2012-05-04 22:10:00	105.615	2012-05-04 22:10:00	67	0	0	0	0
2012-05-04 22:30:00	106.387	2012-05-04 22:30:00	68	0	0	0	0
2012-05-04 22:50:00	106.455	2012-05-04 22:50:00	69	0	0	0	0
2012-05-04 23:10:00	105.432	2012-05-04 23:10:00	70	0	0	0	0
2012-05-04 23:30:00	105.507	2012-05-04 23:30:00	71	0	0	0	0
2012-05-04 23:50:00	105.54	2012-05-04 23:50:00	72	0	0	0	0
2012-05-05 00:10:00	105.405	2012-05-05 00:10:00	1	0	0	0	0
2012-05-05 00:30:00	112	2012-05-05 00:30:00	2	0	0	0	0
2012-05-05 00:50:00	105.581	2012-05-05 00:50:00	3	0	0	0	0
2012-05-05 01:10:00	111.292	2012-05-05 01:10:00	4	0	0	0	0
2012-05-05 01:30:00	106.422	2012-05-05 01:30:00	5	0	0	0	0
2012-05-05 01:50:00	105.505	2012-05-05 01:50:00	6	0	0	0	0
2012-05-05 02:10:00	105.447	2012-05-05 02:10:00	7	0	0	0	0
2012-05-05 02:30:00	105.505	2012-05-05 02:30:00	8	0	0	0	0
2012-05-05 02:50:00	105.802	2012-05-05 02:50:00	9	0	0	0	0
2012-05-05 03:10:00	105.479	2012-05-05 03:10:00	10	0	0	0	0
2012-05-05 03:30:00	105.566	2012-05-05 03:30:00	11	0	0	0	0
2012-05-05 03:50:00	105.848	2012-05-05 03:50:00	12	0	0	0	0
2012-05-05 04:10:00	105.49	2012-05-05 04:10:00	13	0	0	0	0
2012-05-05 04:30:00	105.445	2012-05-05 04:30:00	14	0	0	0	0
2012-05-05 04:50:00	105.536	2012-05-05 04:50:00	15	0	0	0	0
2012-05-05 05:10:00	105.606	2012-05-05 05:10:00	16	0	0	0	0
2012-05-05 05:30:00	105.25	2012-05-05 05:30:00	17	0	0	0	0
2012-05-05 05:50:00	105.59	2012-05-05 05:50:00	18	0	0	0	0
2012-05-05 06:10:00	112.511	2012-05-05 06:10:00	19	0	0	0	0
2012-05-05 06:30:00	107.187	2012-05-05 06:30:00	20	0	0	0	0
2012-05-05 06:50:00	109.637	2012-05-05 06:50:00	21	0	0	0	0
2012-05-05 07:10:00	105.881	2012-05-05 07:10:00	22	0	0	0	0
2012-05-05 07:30:00	108.969	2012-05-05 07:30:00	23	0	0	0	0
2012-05-05 07:50:00	105.608	2012-05-05 07:50:00	24	0	0	0	0
2012-05-05 08:10:00	105.86	2012-05-05 08:10:00	25	0	0	0	0
2012-05-05 08:30:00	105.653	2012-05-05 08:30:00	26	0	0	0	0
2012-05-05 08:50:00	109.244	2012-05-05 08:50:00	27	0	0	0	0
2012-05-05 09:10:00	105.819	2012-05-05 09:10:00	28	0	0	0	0
2012-05-05 09:30:00	105.706	2012-05-05 09:30:00	29	0	0	0	0
2012-05-05 09:50:00	107.363	2012-05-05 09:50:00	30	0	0	0	0
2012-05-05 10:10:00	105.667	2012-05-05 10:10:00	31	0	0	0	0
2012-05-05 10:30:00	105.678	2012-05-05 10:30:00	32	0	0	0	0
2012-05-05 10:50:00	105.748	2012-05-05 10:50:00	33	0	0	0	0
2012-05-05 11:10:00	105.82	2012-05-05 11:10:00	34	0	0	0	0
2012-05-05 11:30:00	105.905	2012-05-05 11:30:00	35	0	0	0	0
2012-05-05 11:50:00	105.493	2012-05-05 11:50:00	36	0	0	0	0
2012-05-05 12:10:00	105.892	2012-05-05 12:10:00	37	0	0	0	0
2012-05-05 12:30:00	110.029	2012-05-05 12:30:00	38	0	0	0	0
2012-05-05 12:50:00	105.825	2012-05-05 12:50:00	39	0	0	0	0
2012-05-05 13:10:00	105.738	2012-05-05 13:10:00	40	0	0	0	0
2012-05-05 13:30:00	105.73	2012-05-05 13:30:00	41	0	0	0	0
2012-05-05 13:50:00	105.792	2012-05-05 13:50:00	42	0	0	0	0
2012-05-05 14:10:00	105.586	2012-05-05 14:10:00	43	0	0	0	0
2012-05-05 14:30:00	118.576	2012-05-05 14:30:00	44	0	0	0	0
2012-05-05 14:50:00	105.581	2012-05-05 14:50:00	45	0	0	0	0
2012-05-05 15:10:00	105.617	2012-05-05 15:10:00	46	0	0	0	0
2012-05-05 15:30:00	105.632	2012-05-05 15:30:00	47	0	0	0	0
2012-05-05 15:50:00	105.713	2012-05-05 15:50:00	48	0	0	0	0
2012-05-05 16:10:00	105.668	2012-05-05 16:10:00	49	0	0	0	0
2012-05-05 16:30:00	105.711	2012-05-05 16:30:00	50	0	0	0	0
2012-05-05 16:50:00	105.753	2012-05-05 16:50:00	51	0	0	0	0
2012-05-05 17:10:00	105.941	2012-05-05 17:10:00	52	0	0	0	0
2012-05-05 17:30:00	105.705	2012-05-05 17:30:00	53	0	0	0	0
2012-05-05 17:50:00	105.74	2012-05-05 17:50:00	54	0	0	0	0
2012-05-05 18:10:00	105.526	2012-05-05 18:10:00	55	0	0	0	0
2012-05-05 18:30:00	105.569	2012-05-05 18:30:00	56	0	0	0	0
2012-05-05 18:50:00	105.547	2012-05-05 18:50:00	57	0	0	0	0
2012-05-05 19:10:00	106.084	2012-05-05 19:10:00	58	0	0	0	0
2012-05-05 19:30:00	105.704	2012-05-05 19:30:00	59	0	0	0	0
2012-05-05 19:50:00	116.938	2012-05-05 19:50:00	60	77	14	0	91
2012-05-05 20:10:00	118.151	2012-05-05 20:10:00	61	53	7	0	60
2012-05-05 20:30:00	116.246	2012-05-05 20:30:00	62	65	4	0	69
2012-05-05 20:50:00	106.987	2012-05-05 20:50:00	63	0	4	0	4
2012-05-05 21:10:00	115.02	2012-05-05 21:10:00	64	44	8	0	52
2012-05-05 21:30:00	105.906	2012-05-05 21:30:00	65	0	0	0	0
2012-05-05 21:50:00	105.804	2012-05-05 21:50:00	66	0	0	0	0
2012-05-05 22:10:00	105.843	2012-05-05 22:10:00	67	0	0	0	0
2012-05-05 22:30:00	105.871	2012-05-05 22:30:00	68	0	0	0	0
2012-05-05 22:50:00	105.84	2012-05-05 22:50:00	69	0	0	0	0
2012-05-05 23:10:00	116.297	2012-05-05 23:10:00	70	0	0	0	0
2012-05-05 23:30:00	105.711	2012-05-05 23:30:00	71	0	0	0	0
2012-05-05 23:50:00	105.827	2012-05-05 23:50:00	72	0	0	0	0
2012-05-06 00:10:00	106.196	2012-05-06 00:10:00	1	0	0	0	0
2012-05-06 00:30:00	105.696	2012-05-06 00:30:00	2	0	0	0	0
2012-05-06 00:50:00	105.979	2012-05-06 00:50:00	3	0	0	0	0
2012-05-06 01:10:00	105.655	2012-05-06 01:10:00	4	0	0	0	0
2012-05-06 01:30:00	106.033	2012-05-06 01:30:00	5	0	0	0	0
2012-05-06 01:50:00	105.75	2012-05-06 01:50:00	6	0	0	0	0
2012-05-06 02:10:00	105.904	2012-05-06 02:10:00	7	0	0	0	0
2012-05-06 02:30:00	110.662	2012-05-06 02:30:00	8	0	0	0	0
2012-05-06 02:50:00	105.992	2012-05-06 02:50:00	9	0	0	0	0
2012-05-06 03:10:00	105.838	2012-05-06 03:10:00	10	0	0	0	0
2012-05-06 03:30:00	105.799	2012-05-06 03:30:00	11	0	0	0	0
2012-05-06 03:50:00	105.908	2012-05-06 03:50:00	12	0	0	0	0
2012-05-06 04:10:00	105.851	2012-05-06 04:10:00	13	0	0	0	0
2012-05-06 04:30:00	105.786	2012-05-06 04:30:00	14	0	0	0	0
2012-05-06 04:50:00	105.832	2012-05-06 04:50:00	15	0	0	0	0
2012-05-06 05:10:00	105.649	2012-05-06 05:10:00	16	0	0	0	0
2012-05-06 05:30:00	105.543	2012-05-06 05:30:00	17	0	0	0	0
2012-05-06 05:50:00	105.77	2012-05-06 05:50:00	18	0	0	0	0
2012-05-06 06:10:00	105.85	2012-05-06 06:10:00	19	0	0	0	0
2012-05-06 06:30:00	106.179	2012-05-06 06:30:00	20	0	0	0	0
2012-05-06 06:50:00	106.216	2012-05-06 06:50:00	21	0	0	0	0
2012-05-06 07:10:00	106.232	2012-05-06 07:10:00	22	0	0	0	0
2012-05-06 07:30:00	106.207	2012-05-06 07:30:00	23	0	0	0	0
2012-05-06 07:50:00	106.433	2012-05-06 07:50:00	24	0	0	0	0
2012-05-06 08:10:00	106.187	2012-05-06 08:10:00	25	0	0	0	0
2012-05-06 08:30:00	106.134	2012-05-06 08:30:00	26	0	0	0	0
2012-05-06 08:50:00	106.205	2012-05-06 08:50:00	27	0	0	0	0
2012-05-06 09:10:00	106.056	2012-05-06 09:10:00	28	0	0	0	0
2012-05-06 09:30:00	106.644	2012-05-06 09:30:00	29	0	0	0	0
2012-05-06 09:50:00	106.283	2012-05-06 09:50:00	30	0	0	0	0
2012-05-06 10:10:00	106.276	2012-05-06 10:10:00	31	0	0	0	0
2012-05-06 10:30:00	106.197	2012-05-06 10:30:00	32	0	0	0	0
2012-05-06 10:50:00	106.439	2012-05-06 10:50:00	33	0	0	0	0
2012-05-06 11:10:00	106.199	2012-05-06 11:10:00	34	0	0	0	0
2012-05-06 11:30:00	106.399	2012-05-06 11:30:00	35	0	0	0	0
2012-05-06 11:50:00	106.197	2012-05-06 11:50:00	36	0	0	0	0
2012-05-06 12:10:00	106.178	2012-05-06 12:10:00	37	0	0	0	0
2012-05-06 12:30:00	106.183	2012-05-06 12:30:00	38	0	0	0	0
2012-05-06 12:50:00	106.298	2012-05-06 12:50:00	39	0	0	0	0
2012-05-06 13:10:00	106.149	2012-05-06 13:10:00	40	0	0	0	0
2012-05-06 13:30:00	106.275	2012-05-06 13:30:00	41	0	0	0	0
2012-05-06 13:50:00	105.797	2012-05-06 13:50:00	42	0	0	0	0
2012-05-06 14:10:00	106.354	2012-05-06 14:10:00	43	0	0	0	0
2012-05-06 14:30:00	106.384	2012-05-06 14:30:00	44	0	0	0	0
2012-05-06 14:50:00	106.21	2012-05-06 14:50:00	45	0	0	0	0
2012-05-06 15:10:00	106.134	2012-05-06 15:10:00	46	0	0	0	0
2012-05-06 15:30:00	106.255	2012-05-06 15:30:00	47	0	0	0	0
2012-05-06 15:50:00	106.199	2012-05-06 15:50:00	48	0	0	0	0
2012-05-06 16:10:00	106.444	2012-05-06 16:10:00	49	0	0	0	0
2012-05-06 16:30:00	106.295	2012-05-06 16:30:00	50	0	0	0	0
2012-05-06 16:50:00	106.148	2012-05-06 16:50:00	51	0	0	0	0
2012-05-06 17:10:00	106.926	2012-05-06 17:10:00	52	0	0	0	0
2012-05-06 17:30:00	106.392	2012-05-06 17:30:00	53	0	0	0	0
2012-05-06 17:50:00	106.217	2012-05-06 17:50:00	54	0	0	0	0
2012-05-06 18:10:00	106.259	2012-05-06 18:10:00	55	0	0	0	0
2012-05-06 18:30:00	106.182	2012-05-06 18:30:00	56	0	0	0	0
2012-05-06 18:50:00	106.09	2012-05-06 18:50:00	57	0	0	0	0
2012-05-06 19:10:00	106.553	2012-05-06 19:10:00	58	0	0	0	0
2012-05-06 19:30:00	106.442	2012-05-06 19:30:00	59	0	0	0	0
2012-05-06 19:50:00	118.25	2012-05-06 19:50:00	60	28	5	0	33
2012-05-06 20:10:00	106.809	2012-05-06 20:10:00	61	0	2	0	2
2012-05-06 20:30:00	106.595	2012-05-06 20:30:00	62	0	0	0	0
2012-05-06 20:50:00	106.532	2012-05-06 20:50:00	63	0	0	0	0
2012-05-06 21:10:00	106.554	2012-05-06 21:10:00	64	0	0	0	0
2012-05-06 21:30:00	106.377	2012-05-06 21:30:00	65	0	0	0	0
2012-05-06 21:50:00	107.679	2012-05-06 21:50:00	66	0	0	0	0
2012-05-06 22:10:00	107.012	2012-05-06 22:10:00	67	0	0	0	0
2012-05-06 22:30:00	107.145	2012-05-06 22:30:00	68	0	0	0	0
2012-05-06 22:50:00	107.499	2012-05-06 22:50:00	69	0	0	0	0
2012-05-06 23:10:00	107.07	2012-05-06 23:10:00	70	0	0	0	0
2012-05-06 23:30:00	106.94	2012-05-06 23:30:00	71	0	0	0	0
2012-05-06 23:50:00	106.665	2012-05-06 23:50:00	72	0	0	0	0
2012-05-07 00:10:00	106.875	2012-05-07 00:10:00	1	0	0	0	0
2012-05-07 00:30:00	106.738	2012-05-07 00:30:00	2	0	0	0	0
2012-05-07 00:50:00	106.521	2012-05-07 00:50:00	3	0	0	0	0
2012-05-07 01:10:00	106.598	2012-05-07 01:10:00	4	0	0	0	0
2012-05-07 01:30:00	106.61	2012-05-07 01:30:00	5	0	0	0	0
2012-05-07 01:50:00	106.337	2012-05-07 01:50:00	6	0	0	0	0
2012-05-07 02:10:00	106.378	2012-05-07 02:10:00	7	0	0	0	0
2012-05-07 02:30:00	106.349	2012-05-07 02:30:00	8	0	0	0	0
2012-05-07 02:50:00	106.525	2012-05-07 02:50:00	9	0	0	0	0
2012-05-07 03:10:00	106.304	2012-05-07 03:10:00	10	0	0	0	0
2012-05-07 03:30:00	106.341	2012-05-07 03:30:00	11	0	0	0	0
2012-05-07 03:50:00	106.296	2012-05-07 03:50:00	12	0	0	0	0
2012-05-07 04:10:00	106.271	2012-05-07 04:10:00	13	0	0	0	0
2012-05-07 04:30:00	106.43	2012-05-07 04:30:00	14	0	0	0	0
2012-05-07 04:50:00	106.535	2012-05-07 04:50:00	15	0	0	0	0
2012-05-07 05:10:00	106.205	2012-05-07 05:10:00	16	0	0	0	0
2012-05-07 05:30:00	106.161	2012-05-07 05:30:00	17	0	0	0	0
2012-05-07 05:50:00	106.134	2012-05-07 05:50:00	18	0	0	0	0
2012-05-07 06:10:00	106.191	2012-05-07 06:10:00	19	0	0	0	0
2012-05-07 06:30:00	106.467	2012-05-07 06:30:00	20	0	0	0	0
2012-05-07 06:50:00	106.587	2012-05-07 06:50:00	21	0	0	0	0
2012-05-07 07:10:00	106.301	2012-05-07 07:10:00	22	0	0	0	0
2012-05-07 07:30:00	107.859	2012-05-07 07:30:00	23	0	0	0	0
2012-05-07 07:50:00	111.857	2012-05-07 07:50:00	24	0	0	0	0
2012-05-07 08:10:00	106.624	2012-05-07 08:10:00	25	0	0	0	0
2012-05-07 08:30:00	106.786	2012-05-07 08:30:00	26	0	0	0	0
2012-05-07 08:50:00	106.692	2012-05-07 08:50:00	27	0	0	0	0
2012-05-07 09:10:00	106.573	2012-05-07 09:10:00	28	0	0	0	0
2012-05-07 09:30:00	106.709	2012-05-07 09:30:00	29	0	0	0	0
2012-05-07 09:50:00	106.453	2012-05-07 09:50:00	30	0	0	0	0
2012-05-07 10:10:00	106.201	2012-05-07 10:10:00	31	0	0	0	0
2012-05-07 10:30:00	106.368	2012-05-07 10:30:00	32	0	0	0	0
2012-05-07 10:50:00	106.347	2012-05-07 10:50:00	33	0	0	0	0
2012-05-07 11:10:00	106.499	2012-05-07 11:10:00	34	0	0	0	0
2012-05-07 11:30:00	106.752	2012-05-07 11:30:00	35	0	0	0	0
2012-05-07 11:50:00	108.641	2012-05-07 11:50:00	36	0	0	0	0
2012-05-07 12:10:00	106.782	2012-05-07 12:10:00	37	0	0	0	0
2012-05-07 12:30:00	106.567	2012-05-07 12:30:00	38	0	0	0	0
2012-05-07 12:50:00	106.583	2012-05-07 12:50:00	39	0	0	0	0
2012-05-07 13:10:00	114.66	2012-05-07 13:10:00	40	0	0	0	0
2012-05-07 14:00:00	105.292	2012-05-07 14:00:00	43	0	0	0	0
2012-05-07 14:20:00	105.206	2012-05-07 14:20:00	44	0	0	0	0
2012-05-07 14:40:00	105.672	2012-05-07 14:40:00	45	0	0	0	0
2012-05-07 15:00:00	105.66	2012-05-07 15:00:00	46	0	0	0	0
2012-05-07 15:20:00	105.751	2012-05-07 15:20:00	47	0	0	0	0
2012-05-07 15:40:00	105.743	2012-05-07 15:40:00	48	0	0	0	0
2012-05-07 16:00:00	105.437	2012-05-07 16:00:00	49	0	0	0	0
2012-05-07 16:20:00	105.34	2012-05-07 16:20:00	50	0	0	0	0
2012-05-07 16:40:00	106.201	2012-05-07 16:40:00	51	0	0	0	0
2012-05-07 17:00:00	105.54	2012-05-07 17:00:00	52	0	0	0	0
2012-05-07 17:20:00	106.209	2012-05-07 17:20:00	53	0	0	0	0
2012-05-07 17:40:00	105.633	2012-05-07 17:40:00	54	0	0	0	0
2012-05-07 18:00:00	105.96	2012-05-07 18:00:00	55	0	0	0	0
2012-05-07 18:20:00	105.94	2012-05-07 18:20:00	56	0	0	0	0
2012-05-07 18:40:00	109.333	2012-05-07 18:40:00	57	0	0	0	0
2012-05-07 19:00:00	105.605	2012-05-07 19:00:00	58	0	0	0	0
2012-05-07 19:20:00	105.707	2012-05-07 19:20:00	59	0	0	0	0
2012-05-07 19:40:00	105.534	2012-05-07 19:40:00	60	0	0	0	0
2012-05-07 20:00:00	116.355	2012-05-07 20:00:00	61	4	18	0	22
2012-05-07 20:20:00	105.778	2012-05-07 20:20:00	62	0	0	0	0
2012-05-07 20:40:00	106.464	2012-05-07 20:40:00	63	0	0	0	0
2012-05-07 21:00:00	105.835	2012-05-07 21:00:00	64	0	0	0	0
2012-05-07 21:20:00	106.124	2012-05-07 21:20:00	65	0	0	0	0
2012-05-07 21:40:00	106.087	2012-05-07 21:40:00	66	0	0	0	0
2012-05-07 22:00:00	106.17	2012-05-07 22:00:00	67	0	0	0	0
2012-05-07 22:20:00	106.161	2012-05-07 22:20:00	68	0	0	0	0
2012-05-07 22:40:00	106.207	2012-05-07 22:40:00	69	0	0	0	0
2012-05-07 23:00:00	106.266	2012-05-07 23:00:00	70	0	0	0	0
2012-05-07 23:20:00	106.4	2012-05-07 23:20:00	71	0	0	0	0
2012-05-07 23:40:00	106.466	2012-05-07 23:40:00	72	0	0	0	0
2012-05-08	106.731	2012-05-08	1	0	0	0	0
2012-05-08 00:20:00	106.779	2012-05-08 00:20:00	2	0	0	0	0
2012-05-08 00:40:00	106.548	2012-05-08 00:40:00	3	0	0	0	0
2012-05-08 01:00:00	106.678	2012-05-08 01:00:00	4	0	0	0	0
2012-05-08 01:20:00	107.257	2012-05-08 01:20:00	5	0	0	0	0
2012-05-08 01:40:00	106.443	2012-05-08 01:40:00	6	0	0	0	0
2012-05-08 02:00:00	106.377	2012-05-08 02:00:00	7	0	0	0	0
2012-05-08 02:20:00	106.415	2012-05-08 02:20:00	8	0	0	0	0
2012-05-08 02:40:00	106.407	2012-05-08 02:40:00	9	0	0	0	0
2012-05-08 03:00:00	106.36	2012-05-08 03:00:00	10	0	0	0	0
2012-05-08 03:20:00	106.717	2012-05-08 03:20:00	11	0	0	0	0
2012-05-08 03:40:00	106.483	2012-05-08 03:40:00	12	0	0	0	0
2012-05-08 04:00:00	111.965	2012-05-08 04:00:00	13	0	0	0	0
2012-05-08 04:20:00	107.938	2012-05-08 04:20:00	14	0	0	0	0
2012-05-08 04:40:00	106.52	2012-05-08 04:40:00	15	0	0	0	0
2012-05-08 05:00:00	106.447	2012-05-08 05:00:00	16	0	0	0	0
2012-05-08 05:20:00	106.236	2012-05-08 05:20:00	17	0	0	0	0
2012-05-08 05:40:00	106.623	2012-05-08 05:40:00	18	0	0	0	0
2012-05-08 06:00:00	106.407	2012-05-08 06:00:00	19	0	0	0	0
2012-05-08 06:20:00	106.591	2012-05-08 06:20:00	20	0	0	0	0
2012-05-08 06:40:00	106.529	2012-05-08 06:40:00	21	0	0	0	0
2012-05-08 07:00:00	108.673	2012-05-08 07:00:00	22	0	0	0	0
2012-05-08 07:20:00	106.558	2012-05-08 07:20:00	23	0	0	0	0
2012-05-08 07:40:00	108.496	2012-05-08 07:40:00	24	0	0	0	0
2012-05-08 08:00:00	111.915	2012-05-08 08:00:00	25	0	0	0	0
2012-05-08 08:20:00	106.788	2012-05-08 08:20:00	26	0	0	0	0
2012-05-08 08:40:00	106.974	2012-05-08 08:40:00	27	0	0	0	0
2012-05-08 09:00:00	106.191	2012-05-08 09:00:00	28	0	0	0	0
2012-05-08 09:20:00	106.621	2012-05-08 09:20:00	29	0	0	0	0
2012-05-08 09:40:00	106.951	2012-05-08 09:40:00	30	0	0	0	0
2012-05-08 10:00:00	107.192	2012-05-08 10:00:00	31	0	0	0	0
2012-05-08 10:20:00	105.222	2012-05-08 10:20:00	32	0	0	0	0
2012-05-08 10:40:00	104.109	2012-05-08 10:40:00	33	0	0	0	0
2012-05-08 11:00:00	107.94	2012-05-08 11:00:00	34	0	0	0	0
2012-05-08 11:20:00	114.752	2012-05-08 11:20:00	35	0	0	0	0
2012-05-08 11:40:00	105.812	2012-05-08 11:40:00	36	0	0	0	0
2012-05-08 12:00:00	105.789	2012-05-08 12:00:00	37	0	0	0	0
2012-05-08 12:20:00	105.839	2012-05-08 12:20:00	38	0	0	0	0
2012-05-08 12:40:00	105.821	2012-05-08 12:40:00	39	0	0	0	0
2012-05-08 13:00:00	112.942	2012-05-08 13:00:00	40	0	0	0	0
2012-05-08 13:20:00	105.862	2012-05-08 13:20:00	41	0	0	0	0
2012-05-08 13:40:00	105.947	2012-05-08 13:40:00	42	0	0	0	0
2012-05-08 14:00:00	108.28	2012-05-08 14:00:00	43	0	0	0	0
2012-05-08 14:20:00	105.891	2012-05-08 14:20:00	44	0	0	0	0
2012-05-08 14:40:00	105.809	2012-05-08 14:40:00	45	0	0	0	0
2012-05-08 15:00:00	105.759	2012-05-08 15:00:00	46	0	0	0	0
2012-05-08 15:20:00	107.177	2012-05-08 15:20:00	47	0	0	0	0
2012-05-08 15:40:00	106.014	2012-05-08 15:40:00	48	0	0	0	0
2012-05-08 16:00:00	106.057	2012-05-08 16:00:00	49	0	0	0	0
2012-05-08 16:20:00	105.996	2012-05-08 16:20:00	50	0	0	0	0
2012-05-08 16:40:00	110.858	2012-05-08 16:40:00	51	0	0	0	0
2012-05-08 17:00:00	107.429	2012-05-08 17:00:00	52	0	0	0	0
2012-05-08 17:20:00	106.144	2012-05-08 17:20:00	53	0	0	0	0
2012-05-08 17:40:00	109.528	2012-05-08 17:40:00	54	0	0	0	0
2012-05-08 18:00:00	105.902	2012-05-08 18:00:00	55	0	0	0	0
2012-05-08 18:20:00	105.901	2012-05-08 18:20:00	56	0	0	0	0
2012-05-08 18:40:00	105.914	2012-05-08 18:40:00	57	0	0	0	0
2012-05-08 19:00:00	105.901	2012-05-08 19:00:00	58	0	0	0	0
2012-05-08 19:20:00	112.2	2012-05-08 19:20:00	59	0	0	0	0
2012-05-08 19:40:00	106.431	2012-05-08 19:40:00	60	0	0	0	0
2012-05-08 20:00:00	106.54	2012-05-08 20:00:00	61	0	0	0	0
2012-05-08 20:20:00	107.229	2012-05-08 20:20:00	62	0	0	0	0
2012-05-08 20:40:00	106.325	2012-05-08 20:40:00	63	0	0	0	0
2012-05-08 21:00:00	106.349	2012-05-08 21:00:00	64	0	0	0	0
2012-05-08 21:20:00	106.687	2012-05-08 21:20:00	65	0	0	0	0
2012-05-08 21:40:00	106.348	2012-05-08 21:40:00	66	0	0	0	0
2012-05-08 22:00:00	106.421	2012-05-08 22:00:00	67	0	0	0	0
2012-05-08 22:20:00	106.399	2012-05-08 22:20:00	68	0	0	0	0
2012-05-08 22:40:00	106.35	2012-05-08 22:40:00	69	0	0	0	0
2012-05-08 23:00:00	106.392	2012-05-08 23:00:00	70	0	0	0	0
2012-05-08 23:20:00	106.411	2012-05-08 23:20:00	71	0	0	0	0
2012-05-08 23:40:00	106.532	2012-05-08 23:40:00	72	0	0	0	0
2012-05-09	106.669	2012-05-09	1	0	0	0	0
2012-05-09 00:20:00	106.374	2012-05-09 00:20:00	2	0	0	0	0
2012-05-09 00:40:00	106.214	2012-05-09 00:40:00	3	0	0	0	0
2012-05-09 01:00:00	106.784	2012-05-09 01:00:00	4	0	0	0	0
2012-05-09 01:20:00	106.314	2012-05-09 01:20:00	5	0	0	0	0
2012-05-09 01:40:00	106.5	2012-05-09 01:40:00	6	0	0	0	0
2012-05-09 02:00:00	106.166	2012-05-09 02:00:00	7	0	0	0	0
2012-05-09 02:20:00	109.088	2012-05-09 02:20:00	8	0	0	0	0
2012-05-09 02:40:00	106.317	2012-05-09 02:40:00	9	0	0	0	0
2012-05-09 03:00:00	106.217	2012-05-09 03:00:00	10	0	0	0	0
2012-05-09 03:20:00	106.11	2012-05-09 03:20:00	11	0	0	0	0
2012-05-09 03:40:00	106.155	2012-05-09 03:40:00	12	0	0	0	0
2012-05-09 04:00:00	106.038	2012-05-09 04:00:00	13	0	0	0	0
2012-05-09 04:20:00	106.082	2012-05-09 04:20:00	14	0	0	0	0
2012-05-09 04:40:00	106.112	2012-05-09 04:40:00	15	0	0	0	0
2012-05-09 05:00:00	106.028	2012-05-09 05:00:00	16	0	0	0	0
2012-05-09 05:20:00	106.125	2012-05-09 05:20:00	17	0	0	0	0
2012-05-09 05:40:00	106.045	2012-05-09 05:40:00	18	0	0	0	0
2012-05-09 06:00:00	106.379	2012-05-09 06:00:00	19	0	0	0	0
2012-05-09 06:20:00	106.388	2012-05-09 06:20:00	20	0	0	0	0
2012-05-09 06:40:00	106.57	2012-05-09 06:40:00	21	0	0	0	0
2012-05-09 07:00:00	106.599	2012-05-09 07:00:00	22	0	0	0	0
2012-05-09 07:20:00	106.576	2012-05-09 07:20:00	23	0	0	0	0
2012-05-09 07:40:00	106.539	2012-05-09 07:40:00	24	0	0	0	0
2012-05-09 08:00:00	106.669	2012-05-09 08:00:00	25	0	0	0	0
2012-05-09 08:20:00	106.37	2012-05-09 08:20:00	26	0	0	0	0
2012-05-09 08:40:00	106.07	2012-05-09 08:40:00	27	0	0	0	0
2012-05-09 09:00:00	106.505	2012-05-09 09:00:00	28	0	0	0	0
2012-05-09 09:20:00	106.387	2012-05-09 09:20:00	29	0	0	0	0
2012-05-09 09:40:00	106.287	2012-05-09 09:40:00	30	0	0	0	0
2012-05-09 10:00:00	106.238	2012-05-09 10:00:00	31	0	0	0	0
2012-05-09 10:20:00	105.955	2012-05-09 10:20:00	32	0	0	0	0
2012-05-09 10:40:00	106.045	2012-05-09 10:40:00	33	0	0	0	0
2012-05-09 11:00:00	106.276	2012-05-09 11:00:00	34	0	0	0	0
2012-05-09 11:20:00	106.365	2012-05-09 11:20:00	35	0	0	0	0
2012-05-09 11:40:00	106.27	2012-05-09 11:40:00	36	0	0	0	0
2012-05-09 12:00:00	106.325	2012-05-09 12:00:00	37	0	0	0	0
2012-05-09 12:20:00	106.234	2012-05-09 12:20:00	38	0	0	0	0
2012-05-09 12:40:00	106.208	2012-05-09 12:40:00	39	0	0	0	0
2012-05-09 13:00:00	106.412	2012-05-09 13:00:00	40	0	0	0	0
2012-05-09 13:20:00	106.135	2012-05-09 13:20:00	41	0	0	0	0
2012-05-09 13:40:00	107.247	2012-05-09 13:40:00	42	0	0	0	0
2012-05-09 14:00:00	106.42	2012-05-09 14:00:00	43	0	0	0	0
2012-05-09 14:20:00	106.848	2012-05-09 14:20:00	44	0	0	0	0
2012-05-09 14:40:00	109.228	2012-05-09 14:40:00	45	0	0	0	0
2012-05-09 15:00:00	109.977	2012-05-09 15:00:00	46	0	0	0	0
2012-05-09 15:20:00	106.748	2012-05-09 15:20:00	47	0	0	0	0
2012-05-09 15:40:00	106.693	2012-05-09 15:40:00	48	0	0	0	0
2012-05-09 16:00:00	106.443	2012-05-09 16:00:00	49	0	0	0	0
2012-05-09 16:20:00	107.158	2012-05-09 16:20:00	50	0	0	0	0
2012-05-09 16:40:00	106.823	2012-05-09 16:40:00	51	0	0	0	0
2012-05-09 17:00:00	107.078	2012-05-09 17:00:00	52	0	0	0	0
2012-05-09 17:20:00	107.055	2012-05-09 17:20:00	53	0	0	0	0
2012-05-09 17:40:00	107.022	2012-05-09 17:40:00	54	0	0	0	0
2012-05-09 18:00:00	109.696	2012-05-09 18:00:00	55	0	0	0	0
2012-05-09 18:20:00	106.937	2012-05-09 18:20:00	56	0	0	0	0
2012-05-09 18:40:00	107.009	2012-05-09 18:40:00	57	0	0	0	0
2012-05-09 19:00:00	106.807	2012-05-09 19:00:00	58	0	0	0	0
2012-05-09 19:20:00	107.686	2012-05-09 19:20:00	59	0	0	0	0
2012-05-09 19:40:00	107.161	2012-05-09 19:40:00	60	0	0	0	0
2012-05-09 20:00:00	106.827	2012-05-09 20:00:00	61	0	0	0	0
2012-05-09 20:20:00	107.006	2012-05-09 20:20:00	62	0	0	0	0
2012-05-09 20:40:00	107.346	2012-05-09 20:40:00	63	0	0	0	0
2012-05-09 21:00:00	107.013	2012-05-09 21:00:00	64	0	0	0	0
2012-05-09 21:20:00	109.445	2012-05-09 21:20:00	65	0	0	0	0
2012-05-09 21:40:00	109.151	2012-05-09 21:40:00	66	0	0	0	0
2012-05-09 22:00:00	106.969	2012-05-09 22:00:00	67	0	0	0	0
2012-05-09 22:20:00	107.142	2012-05-09 22:20:00	68	0	0	0	0
2012-05-09 22:40:00	107.553	2012-05-09 22:40:00	69	0	0	0	0
2012-05-09 23:00:00	107.596	2012-05-09 23:00:00	70	0	0	0	0
2012-05-09 23:20:00	107.482	2012-05-09 23:20:00	71	0	0	0	0
2012-05-09 23:40:00	107.217	2012-05-09 23:40:00	72	0	0	0	0
2012-05-10	107.124	2012-05-10	1	0	0	0	0
2012-05-10 00:20:00	107.151	2012-05-10 00:20:00	2	0	0	0	0
2012-05-10 00:40:00	106.903	2012-05-10 00:40:00	3	0	0	0	0
2012-05-10 01:00:00	107.149	2012-05-10 01:00:00	4	0	0	0	0
2012-05-10 01:20:00	107.034	2012-05-10 01:20:00	5	0	0	0	0
2012-05-10 01:40:00	107.18	2012-05-10 01:40:00	6	0	0	0	0
2012-05-10 02:00:00	106.89	2012-05-10 02:00:00	7	0	0	0	0
2012-05-10 02:20:00	106.941	2012-05-10 02:20:00	8	0	0	0	0
2012-05-10 02:40:00	106.957	2012-05-10 02:40:00	9	0	0	0	0
2012-05-10 03:00:00	107.165	2012-05-10 03:00:00	10	0	0	0	0
2012-05-10 03:20:00	107.023	2012-05-10 03:20:00	11	0	0	0	0
2012-05-10 03:40:00	107.002	2012-05-10 03:40:00	12	0	0	0	0
2012-05-10 04:00:00	107.465	2012-05-10 04:00:00	13	0	0	0	0
2012-05-10 04:20:00	107.147	2012-05-10 04:20:00	14	0	0	0	0
2012-05-10 04:40:00	106.965	2012-05-10 04:40:00	15	0	0	0	0
2012-05-10 05:00:00	106.979	2012-05-10 05:00:00	16	0	0	0	0
2012-05-10 05:20:00	106.892	2012-05-10 05:20:00	17	0	0	0	0
2012-05-10 05:40:00	107.213	2012-05-10 05:40:00	18	0	0	0	0
2012-05-10 06:00:00	107.296	2012-05-10 06:00:00	19	0	0	0	0
2012-05-10 06:20:00	107.177	2012-05-10 06:20:00	20	0	0	0	0
2012-05-10 06:40:00	110.756	2012-05-10 06:40:00	21	0	0	0	0
2012-05-10 07:00:00	107.503	2012-05-10 07:00:00	22	0	0	0	0
2012-05-10 07:20:00	106.982	2012-05-10 07:20:00	23	0	0	0	0
2012-05-10 07:40:00	106.879	2012-05-10 07:40:00	24	0	0	0	0
2012-05-10 08:00:00	106.927	2012-05-10 08:00:00	25	0	0	0	0
2012-05-10 08:20:00	106.929	2012-05-10 08:20:00	26	0	0	0	0
2012-05-10 08:40:00	106.883	2012-05-10 08:40:00	27	0	0	0	0
2012-05-10 09:00:00	108.313	2012-05-10 09:00:00	28	0	0	0	0
2012-05-10 09:20:00	107.073	2012-05-10 09:20:00	29	0	0	0	0
2012-05-10 09:40:00	107.037	2012-05-10 09:40:00	30	0	0	0	0
2012-05-10 10:00:00	106.871	2012-05-10 10:00:00	31	0	0	0	0
2012-05-10 10:20:00	107.649	2012-05-10 10:20:00	32	0	0	0	0
2012-05-10 10:40:00	107.143	2012-05-10 10:40:00	33	0	0	0	0
2012-05-10 11:00:00	106.886	2012-05-10 11:00:00	34	0	0	0	0
2012-05-10 11:20:00	107	2012-05-10 11:20:00	35	0	0	0	0
2012-05-10 11:40:00	107.236	2012-05-10 11:40:00	36	0	0	0	0
2012-05-10 12:00:00	110.122	2012-05-10 12:00:00	37	0	0	0	0
2012-05-10 12:20:00	107.339	2012-05-10 12:20:00	38	0	0	0	0
2012-05-10 12:40:00	107.278	2012-05-10 12:40:00	39	0	0	0	0
2012-05-10 13:00:00	107.303	2012-05-10 13:00:00	40	0	0	0	0
2012-05-10 13:20:00	108.081	2012-05-10 13:20:00	41	0	0	0	0
2012-05-10 13:40:00	107.492	2012-05-10 13:40:00	42	0	0	0	0
2012-05-10 14:00:00	107.521	2012-05-10 14:00:00	43	0	0	0	0
2012-05-10 14:20:00	107.285	2012-05-10 14:20:00	44	0	0	0	0
2012-05-10 14:40:00	107.631	2012-05-10 14:40:00	45	0	0	0	0
2012-05-10 15:00:00	116.523	2012-05-10 15:00:00	46	0	0	0	0
2012-05-10 15:20:00	107.49	2012-05-10 15:20:00	47	0	0	0	0
2012-05-10 15:40:00	107.577	2012-05-10 15:40:00	48	0	0	0	0
2012-05-10 16:00:00	111.406	2012-05-10 16:00:00	49	0	0	0	0
2012-05-10 16:20:00	107.572	2012-05-10 16:20:00	50	0	0	0	0
2012-05-10 16:40:00	107.652	2012-05-10 16:40:00	51	0	0	0	0
2012-05-10 17:00:00	107.561	2012-05-10 17:00:00	52	0	0	0	0
2012-05-10 17:20:00	107.482	2012-05-10 17:20:00	53	0	0	0	0
2012-05-10 17:40:00	107.988	2012-05-10 17:40:00	54	0	0	0	0
2012-05-10 18:00:00	108.067	2012-05-10 18:00:00	55	0	0	0	0
2012-05-10 18:20:00	107.649	2012-05-10 18:20:00	56	0	0	0	0
2012-05-10 18:40:00	107.411	2012-05-10 18:40:00	57	0	0	0	0
2012-05-10 19:00:00	107.357	2012-05-10 19:00:00	58	0	0	0	0
2012-05-10 19:20:00	109.616	2012-05-10 19:20:00	59	0	0	0	0
2012-05-10 19:40:00	107.636	2012-05-10 19:40:00	60	0	0	0	0
2012-05-10 20:00:00	107.345	2012-05-10 20:00:00	61	0	0	0	0
2012-05-10 20:20:00	107.317	2012-05-10 20:20:00	62	0	0	0	0
2012-05-10 20:40:00	107.919	2012-05-10 20:40:00	63	0	0	0	0
2012-05-10 21:00:00	107.523	2012-05-10 21:00:00	64	0	0	0	0
2012-05-10 21:20:00	107.525	2012-05-10 21:20:00	65	0	0	0	0
2012-05-10 21:40:00	107.486	2012-05-10 21:40:00	66	0	0	0	0
2012-05-10 22:00:00	107.399	2012-05-10 22:00:00	67	0	0	0	0
2012-05-10 22:20:00	107.384	2012-05-10 22:20:00	68	0	0	0	0
2012-05-10 22:40:00	107.607	2012-05-10 22:40:00	69	0	0	0	0
2012-05-10 23:00:00	107.577	2012-05-10 23:00:00	70	0	0	0	0
2012-05-10 23:20:00	107.327	2012-05-10 23:20:00	71	0	0	0	0
2012-05-10 23:40:00	108.255	2012-05-10 23:40:00	72	0	0	0	0
2012-05-11	107.622	2012-05-11	1	0	0	0	0
2012-05-11 00:20:00	107.556	2012-05-11 00:20:00	2	0	0	0	0
2012-05-11 00:40:00	107.346	2012-05-11 00:40:00	3	0	0	0	0
2012-05-11 01:00:00	107.543	2012-05-11 01:00:00	4	0	0	0	0
2012-05-11 01:20:00	107.225	2012-05-11 01:20:00	5	0	0	0	0
2012-05-11 01:40:00	107.456	2012-05-11 01:40:00	6	0	0	0	0
2012-05-11 02:00:00	107.434	2012-05-11 02:00:00	7	0	0	0	0
2012-05-11 02:20:00	107.534	2012-05-11 02:20:00	8	0	0	0	0
2012-05-11 02:40:00	109.015	2012-05-11 02:40:00	9	0	0	0	0
2012-05-11 03:00:00	107.744	2012-05-11 03:00:00	10	0	0	0	0
2012-05-11 03:20:00	107.519	2012-05-11 03:20:00	11	0	0	0	0
2012-05-11 03:40:00	107.238	2012-05-11 03:40:00	12	0	0	0	0
2012-05-11 04:00:00	107.395	2012-05-11 04:00:00	13	0	0	0	0
2012-05-11 04:20:00	107.67	2012-05-11 04:20:00	14	0	0	0	0
2012-05-11 04:40:00	107.491	2012-05-11 04:40:00	15	0	0	0	0
2012-05-11 05:00:00	107.53	2012-05-11 05:00:00	16	0	0	0	0
2012-05-11 05:20:00	107.47	2012-05-11 05:20:00	17	0	0	0	0
2012-05-11 05:40:00	107.12	2012-05-11 05:40:00	18	0	0	0	0
2012-05-11 06:00:00	107.51	2012-05-11 06:00:00	19	0	0	0	0
2012-05-11 06:20:00	107.466	2012-05-11 06:20:00	20	0	0	0	0
2012-05-11 06:40:00	107.587	2012-05-11 06:40:00	21	0	0	0	0
2012-05-11 07:00:00	107.651	2012-05-11 07:00:00	22	0	0	0	0
2012-05-11 07:20:00	107.37	2012-05-11 07:20:00	23	0	0	0	0
2012-05-11 07:40:00	111.616	2012-05-11 07:40:00	24	0	0	0	0
2012-05-11 08:00:00	107.219	2012-05-11 08:00:00	25	0	0	0	0
2012-05-11 08:20:00	107.308	2012-05-11 08:20:00	26	0	0	0	0
2012-05-11 08:40:00	106.925	2012-05-11 08:40:00	27	0	0	0	0
2012-05-11 09:00:00	107.27	2012-05-11 09:00:00	28	0	0	0	0
2012-05-11 09:20:00	107.229	2012-05-11 09:20:00	29	0	0	0	0
2012-05-11 09:40:00	107.04	2012-05-11 09:40:00	30	0	0	0	0
2012-05-11 10:00:00	106.96	2012-05-11 10:00:00	31	0	0	0	0
2012-05-11 10:20:00	106.598	2012-05-11 10:20:00	32	0	0	0	0
2012-05-11 10:40:00	106.273	2012-05-11 10:40:00	33	0	0	0	0
2012-05-11 11:00:00	107.23	2012-05-11 11:00:00	34	0	0	0	0
2012-05-11 11:20:00	113.21	2012-05-11 11:20:00	35	0	0	0	0
2012-05-11 11:40:00	106.968	2012-05-11 11:40:00	36	0	0	0	0
2012-05-11 12:00:00	106.327	2012-05-11 12:00:00	37	0	0	0	0
2012-05-11 12:20:00	107.172	2012-05-11 12:20:00	38	0	0	0	0
2012-05-11 12:40:00	106.504	2012-05-11 12:40:00	39	0	0	0	0
2012-05-11 13:00:00	106.644	2012-05-11 13:00:00	40	0	0	0	0
2012-05-11 13:20:00	106.781	2012-05-11 13:20:00	41	0	0	0	0
2012-05-11 13:40:00	106.747	2012-05-11 13:40:00	42	0	0	0	0
[truncated: 13,957 more rows]
